# Supplementary material for: Community‐Level Metabolic Shifts Following Land Use Change in the Amazon Rainforest Identified by a Supervised Machine Leaning Approach
Source: Environ Microbiol Rep. 2025 Apr 23;17(2):e70088. doi: 10.1111/1758-2229.70088 (PMC12018533; doi:10.1111/1758-2229.70088)
Supplement: Supplementary file 8 — TABLE S1. Number of quality filtered sequence reads per soil sample used in this study. [file EMI4-17-e70088-s007.xlsx]

## Sheet: Sheet1
Sample ID	Filtered Reads #
Forest_A001	605170453
Forest_A01	663729304
Forest_A1	543184281
Forest_A10	772695707
Forest_A100	735107149
Pasture_A001	553648473
Pasture_A01	656506327
Pasture_A1	565676448
Pasture_A10	663655547
Pasture_A100	607184041
