# Supplementary material for: Community‐Level Metabolic Shifts Following Land Use Change in the Amazon Rainforest Identified by a Supervised Machine Leaning Approach
Source: Environ Microbiol Rep. 2025 Apr 23;17(2):e70088. doi: 10.1111/1758-2229.70088 (PMC12018533; doi:10.1111/1758-2229.70088)
Supplement: Supplementary file 9 — TABLE S2. A complete list of bacterial (sheet A) and archaeal (sheet B) lineages at species level that discriminate soil metagenomes between forests and pastures. DESeq2 (BH‐adjusted p < 0.05) and Random Forest (importance score > 0.0001) methods were employed to calculate the discriminatory prokaryotic and viral species between forest and pasture soil metagenomes. Random Forest is a supervised classifier that classifies a subset of protein‐coding genes that are discriminatory between ecosystems. This classifier calculates an importance score for each feature (i.e., protein‐coding gene) by estimating the increase in generalised error when a feature is ignored. In our analysis, we considered 0.0001 as the cutoff for importance score. On the other hand, DESeq2 employs negative binomial distribution to identify the differentially abundant protein‐coding genes, where log2FC value is calculated to demonstrate the degree of variations in abundances for each protein‐coding gene. Here, the positive and negative log2FC values indicate the genes that are differentially abundant in forest and pasture metagenomes, respectively. The lfcSE stands for standard error of log2FC estimate. P‐value is calculated by the Wald statistic, which is the ratio of log2FC and its standard error. P‐values were adjusted for multiple comparisons using Benjamini‐Hochberg False Discovery Rate, and adjusted p < 0.05 was used for statistical significance. [file EMI4-17-e70088-s009.xlsx]

## Sheet: A
OTU IDs	RandomForest		DeSeq2 method					Relative abundance of bacterial species (% Mean ± S.E.M.)						Bacterial taxonomy
	Importance Score	Standard Deviation	log2FoldChange	lfcSE	Wald- Statistics	P-value	Adjusted P-value (BH)	Forest			Pasture			Kingdom	Phylum	Class	Order	Family	Genus	Species
262510	0.000133333	0.000421637	3.06651	0.41583	7.37443	1.65047e-13	1.05789e-10	0.01027	±	0.001835	0.00149	±	0.0001246	Bacteria	Actinobacteria	Actinobacteria (class)	Actinomycetales	Micrococcaceae	Kocuria	Kocuria varians
268188	0.0001	0.000316228	1.32961	0.327962	4.05415	5.0316e-05	0.00224425	0.005716	±	0.0004889	0.002833	±	0.0003781	Bacteria	Actinobacteria	Actinobacteria (class)	Actinomycetales	Mycobacteriaceae	Mycobacterium	Mycobacterium chlorophenolicum
268208	0.000133333	0.000421637	3.34002	0.713396	4.68185	2.84292e-06	0.000257704	0.00208	±	0.0006672	0.000167	±	9.148e-05	Bacteria	Actinobacteria	Actinobacteria (class)	Actinomycetales	Mycobacteriaceae	Mycobacterium	Mycobacterium fluoranthenivorans
268417	0.0002	0.000632456	1.18257	0.397454	2.97537	0.00292631	0.0421409	0.006067	±	0.0008611	0.003353	±	0.0006977	Bacteria	Actinobacteria	Actinobacteria (class)	Actinomycetales	Mycobacteriaceae	Mycobacterium	Mycobacterium pinnipedii
268433	0.0001	0.000316228	2.93748	0.437935	6.70758	1.97872e-11	9.01151e-09	0.002382	±	0.0002873	0.000295	±	6.656e-05	Bacteria	Actinobacteria	Actinobacteria (class)	Actinomycetales	Mycobacteriaceae	Mycobacterium	Mycobacterium saskatchewanense
268615	0.0002	0.000632456	2.12715	0.510634	4.1657	3.104e-05	0.00156299	0.0009828	±	0.0001218	0.0001958	±	5.078e-05	Bacteria	Actinobacteria	Actinobacteria (class)	Actinomycetales	Mycobacteriaceae	Mycobacterium	Mycobacterium sp. FI-09258
268803	0.000133333	0.000421637	1.4034	0.345288	4.06443	4.81503e-05	0.00218138	0.00416	±	0.0004846	0.001877	±	0.0003931	Bacteria	Actinobacteria	Actinobacteria (class)	Actinomycetales	Mycobacteriaceae	Mycobacterium	Mycobacterium sp. RP1
268973	0.000133333	0.000421637	1.43152	0.444831	3.21811	0.00129038	0.0242467	0.02185	±	0.007124	0.009901	±	0.001813	Bacteria	Actinobacteria	Actinobacteria (class)	Actinomycetales	Mycobacteriaceae	Mycobacterium	Mycobacterium tuberculosis
336275	0.0002	0.000632456	2.06144	0.325246	6.33809	2.32631e-10	8.38733e-08	0.01144	±	0.0004586	0.003447	±	0.0003898	Bacteria	Actinobacteria	Actinobacteria (class)	Actinomycetales	Nocardiaceae	Rhodococcus	Rhodococcus sp. Chr-9
336413	0.0003	0.000948683	2.10998	0.502563	4.19845	2.68751e-05	0.00141371	0.001179	±	0.0003403	0.0002688	±	6.158e-05	Bacteria	Actinobacteria	Actinobacteria (class)	Actinomycetales	Nocardiaceae	Rhodococcus	Rhodococcus sp. T4A9
336402	0.0001	0.000316228	1.92553	0.347868	5.53523	3.10825e-08	6.11266e-06	0.02088	±	0.001479	0.006964	±	0.001196	Bacteria	Actinobacteria	Actinobacteria (class)	Actinomycetales	Nocardiaceae	Rhodococcus	Rhodococcus sp. TDTM0003
384475	0.000133333	0.000421637	1.68068	0.434942	3.86416	0.000111473	0.0039941	0.001465	±	0.0003728	0.0005048	±	4.95e-05	Bacteria	Actinobacteria	Actinobacteria (class)	Actinomycetales	Nocardiaceae	Rhodococcus	uncultured Rhodococcus sp. A2/1
322539	0.0002	0.000632456	1.03394	0.344368	3.00242	0.00267845	0.0398314	0.008351	±	0.000329	0.005139	±	0.0008577	Bacteria	Actinobacteria	Actinobacteria (class)	Actinomycetales	Propionibacteriaceae	Propionibacterium	Propionibacterium acnes
326697	0.0001	0.000316228	1.78864	0.428912	4.17019	3.04351e-05	0.00154461	0.004459	±	0.0006508	0.001644	±	0.0005464	Bacteria	Actinobacteria	Actinobacteria (class)	Actinomycetales	Pseudonocardiaceae	Pseudonocardia	Pseudonocardia sp.
361661	0.0001	0.000316228	1.07923	0.32878	3.28251	0.00102886	0.0205132	0.003626	±	0.0003994	0.002171	±	0.0003026	Bacteria	Actinobacteria	Actinobacteria (class)	Actinomycetales	Streptomycetaceae	Streptomyces	Streptomyces sp. CB2312
26841	0.000133333	0.000421637	2.07522	0.439153	4.72551	2.29544e-06	0.000217076	0.02962	±	0.005895	0.009212	±	0.001318	Bacteria	Alphaproteobacteria	Alphaproteobacteria	Rhizobiales	Aurantimonadaceae	Aurantimonas	Aurantimonas manganoxydans
32640	0.000333333	0.000720082	1.9342	0.347453	5.56679	2.59474e-08	5.34577e-06	0.006089	±	0.000857	0.001957	±	0.0001261	Bacteria	Alphaproteobacteria	Alphaproteobacteria	Rhizobiales	Bartonellaceae	Bartonella	Bartonella sp. Tel Aviv Rr
32687	0.0001	0.000316228	1.25013	0.370245	3.3765	0.000734143	0.016335	0.02983	±	0.003077	0.01614	±	0.003302	Bacteria	Alphaproteobacteria	Alphaproteobacteria	Rhizobiales	Bartonellaceae	Bartonella	Bartonella vinsonii
34145	0.000133333	0.000421637	2.15153	0.454365	4.73525	2.18783e-06	0.000210348	0.03661	±	0.006678	0.01078	±	0.00204	Bacteria	Alphaproteobacteria	Alphaproteobacteria	Rhizobiales	Beijerinckiaceae	Beijerinckia	Beijerinckia indica
261011	0.0002	0.000632456	1.64482	0.307544	5.34823	8.88174e-08	1.47796e-05	0.01945	±	0.001229	0.007909	±	0.0006837	Bacteria	Alphaproteobacteria	Alphaproteobacteria	Rhizobiales	Beijerinckiaceae	Methylocella	Methylocella palustris
5712	0.0002	0.000632456	0.895928	0.307958	2.90926	0.00362287	0.0486026	0.009307	±	0.0006087	0.006433	±	0.0004127	Bacteria	Alphaproteobacteria	Alphaproteobacteria	Rhizobiales	Bradyrhizobiaceae	Afipia	Afipia broomeae
5718	0.0002	0.000632456	0.84005	0.28086	2.99099	0.00278073	0.0407713	0.09405	±	0.003918	0.06783	±	0.003906	Bacteria	Alphaproteobacteria	Alphaproteobacteria	Rhizobiales	Bradyrhizobiaceae	Afipia	Afipia felis
5731	0.000266667	0.000562183	2.19257	0.304383	7.20334	5.8755e-13	3.38938e-10	0.02171	±	0.001427	0.005995	±	0.0003219	Bacteria	Alphaproteobacteria	Alphaproteobacteria	Rhizobiales	Bradyrhizobiaceae	Afipia	Afipia sp. SP17
5733	0.000133333	0.000421637	2.22867	0.354003	6.29564	3.06144e-10	1.08125e-07	0.003612	±	0.0004635	0.0009002	±	0.0001102	Bacteria	Alphaproteobacteria	Alphaproteobacteria	Rhizobiales	Bradyrhizobiaceae	Afipia	Afipia sp. 'St. Paul MCAA1'
38370	0.000233333	0.000498145	1.16543	0.282219	4.12951	3.63542e-05	0.00177571	0.02371	±	0.0009812	0.01349	±	0.0006223	Bacteria	Alphaproteobacteria	Alphaproteobacteria	Rhizobiales	Bradyrhizobiaceae	Bosea	Bosea sp. 7F
39992	0.000133333	0.000421637	1.48049	0.35397	4.18253	2.88279e-05	0.00148583	0.002647	±	0.0005401	0.001137	±	7.588e-05	Bacteria	Alphaproteobacteria	Alphaproteobacteria	Rhizobiales	Bradyrhizobiaceae	Bradyrhizobium	Bradyrhizobium genosp. beta
40006	0.0002	0.000632456	2.04544	0.326567	6.26346	3.7654e-10	1.25315e-07	0.008119	±	0.0007108	0.002442	±	0.000106	Bacteria	Alphaproteobacteria	Alphaproteobacteria	Rhizobiales	Bradyrhizobiaceae	Bradyrhizobium	Bradyrhizobium genosp. TUXTLAS-16
40073	0.000133333	0.000421637	1.3243	0.300703	4.404	1.06274e-05	0.000712859	0.1062	±	0.00735	0.05482	±	0.004206	Bacteria	Alphaproteobacteria	Alphaproteobacteria	Rhizobiales	Bradyrhizobiaceae	Bradyrhizobium	Bradyrhizobium sp. 61A101
40095	0.000333333	0.000720082	3.1773	0.426043	7.4577	8.80477e-14	6.09501e-11	0.003742	±	0.0004094	0.0004272	±	0.0001286	Bacteria	Alphaproteobacteria	Alphaproteobacteria	Rhizobiales	Bradyrhizobiaceae	Bradyrhizobium	Bradyrhizobium sp. Aec12.12
40139	0.0001	0.000316228	1.02366	0.328596	3.11524	0.00183793	0.0307019	0.005002	±	0.0006159	0.003122	±	0.0002238	Bacteria	Alphaproteobacteria	Alphaproteobacteria	Rhizobiales	Bradyrhizobiaceae	Bradyrhizobium	Bradyrhizobium sp. BtLT4
40352	0.000233333	0.000498145	1.3243	0.300703	4.404	1.06274e-05	0.000712859	0.1062	±	0.00735	0.05482	±	0.004206	Bacteria	Alphaproteobacteria	Alphaproteobacteria	Rhizobiales	Bradyrhizobiaceae	Bradyrhizobium	Bradyrhizobium sp. HM116
40411	0.0002	0.000632456	1.3243	0.300703	4.404	1.06274e-05	0.000712859	0.1062	±	0.00735	0.05482	±	0.004206	Bacteria	Alphaproteobacteria	Alphaproteobacteria	Rhizobiales	Bradyrhizobiaceae	Bradyrhizobium	Bradyrhizobium sp. HO175
40422	0.0002	0.000632456	1.3243	0.300703	4.404	1.06274e-05	0.000712859	0.1062	±	0.00735	0.05482	±	0.004206	Bacteria	Alphaproteobacteria	Alphaproteobacteria	Rhizobiales	Bradyrhizobiaceae	Bradyrhizobium	Bradyrhizobium sp. HO186
40465	0.000266667	0.000562183	3.73419	0.676778	5.51759	3.43676e-08	6.39532e-06	0.001414	±	0.0003398	2.5e-05	±	2.5e-05	Bacteria	Alphaproteobacteria	Alphaproteobacteria	Rhizobiales	Bradyrhizobiaceae	Bradyrhizobium	Bradyrhizobium sp. ICMP 14291
40543	0.000133333	0.000421637	1.33539	0.406333	3.28645	0.00101459	0.0203224	0.02655	±	0.003992	0.01375	±	0.002129	Bacteria	Alphaproteobacteria	Alphaproteobacteria	Rhizobiales	Bradyrhizobiaceae	Bradyrhizobium	Bradyrhizobium sp. LMG 10677
40554	0.0001	0.000316228	1.09213	0.372447	2.9323	0.00336462	0.0462494	0.004452	±	0.0007021	0.002606	±	0.0003688	Bacteria	Alphaproteobacteria	Alphaproteobacteria	Rhizobiales	Bradyrhizobiaceae	Bradyrhizobium	Bradyrhizobium sp. LMG 15245
40752	0.000133333	0.000421637	1.10817	0.314951	3.51856	0.000433903	0.0112412	0.002328	±	0.0002267	0.001296	±	0.0001112	Bacteria	Alphaproteobacteria	Alphaproteobacteria	Rhizobiales	Bradyrhizobiaceae	Bradyrhizobium	Bradyrhizobium sp. ORS 298
40766	0.0002	0.000632456	1.68216	0.350318	4.8018	1.57249e-06	0.000161026	0.004147	±	0.0005962	0.001582	±	0.0002066	Bacteria	Alphaproteobacteria	Alphaproteobacteria	Rhizobiales	Bradyrhizobiaceae	Bradyrhizobium	Bradyrhizobium sp. ORS 324
276497	0.00016	0.000505964	2.66696	0.379493	7.0277	2.09963e-12	1.1011e-09	0.008405	±	0.0006295	0.001626	±	0.0003172	Bacteria	Alphaproteobacteria	Alphaproteobacteria	Rhizobiales	Bradyrhizobiaceae	Nitrobacter	Nitrobacter sp. 263
276498	0.000133333	0.000421637	3.94189	0.390337	10.0987	5.59835e-24	2.42213e-20	0.0166	±	0.0008719	0.001273	±	0.0002495	Bacteria	Alphaproteobacteria	Alphaproteobacteria	Rhizobiales	Bradyrhizobiaceae	Nitrobacter	Nitrobacter sp. 311
289152	0.0002	0.000632456	1.60872	0.371319	4.33244	1.47464e-05	0.000908187	0.001786	±	0.0001507	0.000675	±	0.0001324	Bacteria	Alphaproteobacteria	Alphaproteobacteria	Rhizobiales	Bradyrhizobiaceae	Oligotropha	Oligotropha carboxidovorans
336852	0.0001	0.000316228	1.23647	0.385556	3.20697	0.0013414	0.0248741	0.05163	±	0.008676	0.02796	±	0.004445	Bacteria	Alphaproteobacteria	Alphaproteobacteria	Rhizobiales	Bradyrhizobiaceae	Rhodopseudomonas	Rhodopseudomonas julia
336877	0.0001	0.000316228	1.57574	0.540733	2.91408	0.00356737	0.0481567	0.0512	±	0.0197	0.02214	±	0.006391	Bacteria	Alphaproteobacteria	Alphaproteobacteria	Rhizobiales	Bradyrhizobiaceae	Rhodopseudomonas	Rhodopseudomonas palustris
336881	0.000233333	0.000498145	1.64595	0.339041	4.85472	1.20555e-06	0.000131292	0.008307	±	0.0007811	0.003339	±	0.0004171	Bacteria	Alphaproteobacteria	Alphaproteobacteria	Rhizobiales	Bradyrhizobiaceae	Rhodopseudomonas	Rhodopseudomonas sp. 2-8
324972	0.0004	0.000843274	1.45799	0.361643	4.03158	5.54029e-05	0.00239161	0.00773	±	0.0005233	0.003577	±	0.0006856	Bacteria	Alphaproteobacteria	Alphaproteobacteria	Rhizobiales	Bradyrhizobiaceae	unclassified (derived from Bradyrhizobiaceae)	Pseudomonas carboxydohydrogena
42186	0.000133333	0.000421637	1.16508	0.389373	2.99219	0.00276981	0.0406914	0.01476	±	0.001955	0.008502	±	0.001899	Bacteria	Alphaproteobacteria	Alphaproteobacteria	Rhizobiales	Brucellaceae	Brucella	Brucella melitensis
155857	0.0002	0.000632456	2.3852	0.543213	4.39091	1.12879e-05	0.000737163	0.03485	±	0.009705	0.008901	±	0.002517	Bacteria	Alphaproteobacteria	Alphaproteobacteria	Rhizobiales	Hyphomicrobiaceae	Hyphomicrobium	Hyphomicrobium methylovorum
155866	0.0002	0.000632456	1.27111	0.340916	3.7285	0.00019262	0.0059847	0.03726	±	0.004101	0.02013	±	0.00094	Bacteria	Alphaproteobacteria	Alphaproteobacteria	Rhizobiales	Hyphomicrobiaceae	Hyphomicrobium	Hyphomicrobium sp. JC17
336844	0.000133333	0.000421637	1.11337	0.268291	4.14987	3.32666e-05	0.00165911	0.1239	±	0.003714	0.07372	±	0.004154	Bacteria	Alphaproteobacteria	Alphaproteobacteria	Rhizobiales	Hyphomicrobiaceae	Rhodoplanes	Rhodoplanes sp. HMD01017
260852	0.00016	0.000505964	1.30526	0.448992	2.90709	0.00364808	0.0488716	0.01147	±	0.002635	0.005948	±	0.0009033	Bacteria	Alphaproteobacteria	Alphaproteobacteria	Rhizobiales	Methylobacteriaceae	Methylobacterium	Methylobacterium chloromethanicum
260883	0.0001	0.000316228	1.34122	0.341815	3.92382	8.71554e-05	0.0033518	0.03477	±	0.00273	0.01784	±	0.001726	Bacteria	Alphaproteobacteria	Alphaproteobacteria	Rhizobiales	Methylobacteriaceae	Methylobacterium	Methylobacterium nodulans
260887	0.0001	0.000316228	1.55588	0.35303	4.40722	1.04708e-05	0.000712859	0.02065	±	0.001743	0.008952	±	0.001498	Bacteria	Alphaproteobacteria	Alphaproteobacteria	Rhizobiales	Methylobacteriaceae	Methylobacterium	Methylobacterium organophilum
260913	0.0001	0.000316228	1.10753	0.339059	3.26648	0.00108892	0.0212937	0.01677	±	0.001683	0.01005	±	0.0007656	Bacteria	Alphaproteobacteria	Alphaproteobacteria	Rhizobiales	Methylobacteriaceae	Methylobacterium	Methylobacterium rhodesianum
260916	0.0001	0.000316228	1.65046	0.453335	3.64069	0.000271903	0.0078557	0.05361	±	0.013	0.02148	±	0.004324	Bacteria	Alphaproteobacteria	Alphaproteobacteria	Rhizobiales	Methylobacteriaceae	Methylobacterium	Methylobacterium sp. 4-46
259726	0.000133333	0.000421637	1.43793	0.414438	3.4696	0.000521243	0.0129051	0.02696	±	0.00257	0.0128	±	0.002322	Bacteria	Alphaproteobacteria	Alphaproteobacteria	Rhizobiales	Phyllobacteriaceae	Chelativorans	Chelativorans sp. BNC1
259932	0.000433333	0.00106632	2.7856	0.582221	4.78443	1.71474e-06	0.000171534	0.001071	±	0.0001843	9.68e-05	±	4.586e-05	Bacteria	Alphaproteobacteria	Alphaproteobacteria	Rhizobiales	Phyllobacteriaceae	Mesorhizobium	Mesorhizobium sp. S1302
259937	0.000133333	0.000421637	2.97222	0.444486	6.68688	2.27986e-11	9.86383e-09	0.002477	±	0.0004518	0.000289	±	8.165e-05	Bacteria	Alphaproteobacteria	Alphaproteobacteria	Rhizobiales	Phyllobacteriaceae	Mesorhizobium	Mesorhizobium sp. S789
104378	0.0001	0.000316228	1.94658	0.492875	3.94945	7.83321e-05	0.00312354	0.01744	±	0.003175	0.005743	±	0.001821	Bacteria	Alphaproteobacteria	Alphaproteobacteria	Rhizobiales	Rhizobiaceae	Ensifer	Ensifer adhaerens
104382	0.000266667	0.000562183	1.84751	0.367157	5.03194	4.85536e-07	6.35089e-05	0.003824	±	0.0005074	0.001301	±	0.0001884	Bacteria	Alphaproteobacteria	Alphaproteobacteria	Rhizobiales	Rhizobiaceae	Ensifer	Ensifer maghrebium
335366	0.000133333	0.000421637	2.70629	0.695104	3.89336	9.88664e-05	0.00364815	0.03921	±	0.02832	0.006911	±	0.0007602	Bacteria	Alphaproteobacteria	Alphaproteobacteria	Rhizobiales	Rhizobiaceae	Rhizobium	Rhizobium etli
335466	0.000133333	0.000421637	1.58418	0.32735	4.83939	1.30238e-06	0.00013791	0.03986	±	0.003823	0.01718	±	0.001656	Bacteria	Alphaproteobacteria	Alphaproteobacteria	Rhizobiales	Rhizobiaceae	Rhizobium	Rhizobium sp. AC100
335475	0.000333333	0.000720082	1.49264	0.311466	4.7923	1.64881e-06	0.000166867	0.003622	±	0.0002153	0.001567	±	9.224e-05	Bacteria	Alphaproteobacteria	Alphaproteobacteria	Rhizobiales	Rhizobiaceae	Rhizobium	Rhizobium sp. BICC 651
335545	0.000133333	0.000421637	1.564	0.353496	4.42438	9.672e-06	0.00070035	0.003187	±	0.0004818	0.001319	±	0.0001434	Bacteria	Alphaproteobacteria	Alphaproteobacteria	Rhizobiales	Rhizobiaceae	Rhizobium	Rhizobium sp. CCBAU 83476
335756	0.000133333	0.000421637	1.58617	0.312708	5.07237	3.9289e-07	5.312e-05	0.003713	±	0.0001747	0.001489	±	0.0001532	Bacteria	Alphaproteobacteria	Alphaproteobacteria	Rhizobiales	Rhizobiaceae	Rhizobium	Rhizobium sp. NHG3
350302	0.0001	0.000316228	1.54494	0.455216	3.39385	0.000689163	0.0157616	0.000992	±	0.0001686	0.0003632	±	7.99e-06	Bacteria	Alphaproteobacteria	Alphaproteobacteria	Rhizobiales	Rhizobiaceae	Shinella	Shinella sp. FG1M5
352124	0.000133333	0.000421637	2.40704	0.611148	3.93856	8.19724e-05	0.00321681	0.04499	±	0.02209	0.01102	±	0.003073	Bacteria	Alphaproteobacteria	Alphaproteobacteria	Rhizobiales	Rhizobiaceae	Sinorhizobium	Sinorhizobium meliloti
352235	0.000213333	0.000466984	1.74656	0.350607	4.98153	6.30825e-07	7.96865e-05	0.02984	±	0.002001	0.01138	±	0.001447	Bacteria	Alphaproteobacteria	Alphaproteobacteria	Rhizobiales	Rhizobiaceae	Sinorhizobium	Sinorhizobium sp. GW3
358119	0.000133333	0.000421637	1.45912	0.365775	3.98913	6.63147e-05	0.00275214	0.001988	±	0.0002065	0.0008576	±	0.000225	Bacteria	Alphaproteobacteria	Alphaproteobacteria	Rhodobacterales	Rhodobacteraceae	Stappia	Stappia sp. KB902
1699	0.000133333	0.000421637	1.58773	0.325396	4.87937	1.06425e-06	0.000120144	0.01304	±	0.001696	0.005312	±	0.0005613	Bacteria	Alphaproteobacteria	Alphaproteobacteria	Rhodospirillales	Acetobacteraceae	Acetobacter	Acetobacter syzygii
126527	0.0002	0.000632456	1.30509	0.400303	3.26026	0.00111311	0.0216443	0.006833	±	0.001632	0.003526	±	0.0003736	Bacteria	Alphaproteobacteria	Alphaproteobacteria	Rhodospirillales	Acetobacteraceae	Granulibacter	Granulibacter bethesdensis
18607	0.0001	0.000316228	0.927143	0.310166	2.98918	0.00279727	0.0408864	0.004719	±	0.0004619	0.003119	±	0.0001919	Bacteria	Alphaproteobacteria	Alphaproteobacteria	Rhodospirillales	Rhodospirillaceae	Novispirillum	Novospirillum itersonii
355580	0.0001	0.000316228	1.31658	0.408272	3.22477	0.00126075	0.0238193	0.01533	±	0.00238	0.007994	±	0.00124	Bacteria	Alphaproteobacteria	Alphaproteobacteria	Sphingomonadales	Sphingomonadaceae	Sphingobium	Sphingobium francense
355700	0.000133333	0.000421637	1.15236	0.384206	2.99933	0.00270578	0.0401253	0.006619	±	0.001269	0.003747	±	0.0003627	Bacteria	Alphaproteobacteria	Alphaproteobacteria	Sphingomonadales	Sphingomonadaceae	Sphingomonas	Sphingomonas sp. GTIN11
355730	0.0001	0.000316228	1.42881	0.36269	3.93948	8.16574e-05	0.00321681	0.01015	±	0.00128	0.00486	±	0.00037	Bacteria	Alphaproteobacteria	Alphaproteobacteria	Sphingomonadales	Sphingomonadaceae	Sphingomonas	Sphingomonas sp. NM05
355751	0.0001	0.000316228	1.33975	0.387751	3.45517	0.000549946	0.0134807	0.005361	±	0.000765	0.002702	±	0.0004289	Bacteria	Alphaproteobacteria	Alphaproteobacteria	Sphingomonadales	Sphingomonadaceae	Sphingomonas	Sphingomonas sp. TD4
363889	0.0001	0.000316228	1.18888	0.357512	3.32541	0.00088288	0.0186331	0.001568	±	9.694e-05	0.0008208	±	9.753e-05	Bacteria	Aquificae	Aquificae (class)	Aquificales	Hydrogenothermaceae	Sulfurihydrogenibium	Sulfurihydrogenibium subterraneum
348416	0.0001	0.000316228	2.06926	0.707494	2.92478	0.00344704	0.0471204	0.0004598	±	0.0001091	5.02e-05	±	3.075e-05	Bacteria	Bacteroidetes	Flavobacteriia	Flavobacteriales	Flavobacteriaceae	Sejongia	Sejongia antarctica
7892	0.0001	0.000316228	1.5427	0.412229	3.74234	0.000182313	0.00576801	0.006575	±	0.001434	0.002834	±	0.0004033	Bacteria	Betaproteobacteria	Betaproteobacteria	Burkholderiales	Alcaligenaceae	Alcaligenes	Alcaligenes sp. O-1
37919	0.0002	0.000632456	1.21794	0.302117	4.03136	5.54546e-05	0.00239161	0.03483	±	0.003233	0.01902	±	0.0007535	Bacteria	Betaproteobacteria	Betaproteobacteria	Burkholderiales	Alcaligenaceae	Bordetella	Bordetella sp. 10d
44621	0.0001	0.000316228	1.19143	0.316099	3.76916	0.0001638	0.0053688	0.016	±	0.0009191	0.008949	±	0.001146	Bacteria	Betaproteobacteria	Betaproteobacteria	Burkholderiales	Burkholderiaceae	Burkholderia	Burkholderia tropica
79733	0.000266667	0.000562183	0.893961	0.263501	3.39263	0.000692261	0.0157616	0.2097	±	0.01054	0.1462	±	0.00427	Bacteria	Betaproteobacteria	Betaproteobacteria	Burkholderiales	Burkholderiaceae	Cupriavidus	Cupriavidus sp. TFD38
79737	0.0001	0.000316228	0.893961	0.263501	3.39263	0.000692261	0.0157616	0.2097	±	0.01054	0.1462	±	0.00427	Bacteria	Betaproteobacteria	Betaproteobacteria	Burkholderiales	Burkholderiaceae	Cupriavidus	Cupriavidus sp. TFD51
395360	0.0002	0.000632456	2.58668	0.547271	4.7265	2.28418e-06	0.000217076	0.03318	±	0.009124	0.007232	±	0.001839	Bacteria	Betaproteobacteria	Betaproteobacteria	Burkholderiales	Comamonadaceae	Xenophilus	Xenophilus azovorans
397711	0.0001	0.000316228	1.30826	0.352739	3.70886	0.000208196	0.00633224	0.04846	±	0.007361	0.02527	±	0.002012	Bacteria	Betaproteobacteria	Betaproteobacteria	Rhodocyclales	Rhodocyclaceae	Zoogloea	Zoogloea ramigera
30598	0.0001	0.000316228	0.945892	0.306275	3.08838	0.00201252	0.0326418	0.004607	±	0.0004303	0.002989	±	0.0001805	Bacteria	Chloroflexi	Ktedonobacteria	Ktedonobacterales	Ktedonobacteraceae	Ktedonobacter	bacterium SOSP1-30
57479	0.0002	0.000632456	1.28377	0.356965	3.59635	0.000322717	0.00902253	0.004459	±	0.0004638	0.002292	±	0.0004178	Bacteria	Cyanobacteria	unclassified (derived from Cyanobacteria)	Chroococcales	unclassified (derived from Chroococcales)	Chamaesiphon	Chamaesiphon subglobosus
262858	0.000133333	0.000421637	1.36538	0.342061	3.99164	6.56181e-05	0.00272978	0.004112	±	0.000142	0.001979	±	0.0004518	Bacteria	Cyanobacteria	unclassified (derived from Cyanobacteria)	Chroococcales	unclassified (derived from Chroococcales)	Microcystis	Microcystis botrys
277107	0.000133333	0.000421637	1.34473	0.334377	4.02159	5.78076e-05	0.00245726	0.007965	±	0.0007846	0.003927	±	0.0003756	Bacteria	Cyanobacteria	unclassified (derived from Cyanobacteria)	Nostocales	Nostocaceae	Nodularia	Nodularia spumigena
116097	0.0002	0.000632456	1.93072	0.404816	4.76937	1.84804e-06	0.00018366	0.01345	±	0.00239	0.00447	±	0.0006254	Bacteria	Cyanobacteria	unclassified (derived from Cyanobacteria)	Stigonematales	unclassified (derived from Stigonematales)	Fischerella	Fischerella sp. CENA19
122210	0.000133333	0.000421637	0.990068	0.329673	3.00318	0.00267174	0.0398314	0.004637	±	0.0003814	0.002989	±	0.0002994	Bacteria	Deltaproteobacteria	Deltaproteobacteria	Desulfuromonadales	Geobacteraceae	Geobacter	Geobacter thiogenes
47922	0.000133333	0.000421637	3.05059	0.551727	5.52916	3.21765e-08	6.25671e-06	0.00147	±	0.0002517	0.0001198	±	6.411e-05	Bacteria	Epsilonproteobacteria	Epsilonproteobacteria	Nautiliales	Nautiliaceae	Caminibacter	Caminibacter hydrogeniphilus
28298	0.000233333	0.000498145	1.37022	0.386397	3.54616	0.000390895	0.0104074	0.0228	±	0.003767	0.01149	±	0.001079	Bacteria	Firmicutes	Bacilli	Bacillales	Bacillaceae	Bacillus	Bacillus caldotenax
29073	0.000233333	0.000498145	2.82274	0.703176	4.01427	5.96308e-05	0.00250478	0.0006996	±	0.0001431	2.56e-05	±	2.56e-05	Bacteria	Firmicutes	Bacilli	Bacillales	Bacillaceae	Bacillus	Bacillus sp. H(2010)
29255	0.000233333	0.000498145	4.90048	0.702574	6.97503	3.05798e-12	1.47004e-09	0.002679	±	0.0002674	0	±	0	Bacteria	Firmicutes	Bacilli	Bacillales	Bacillaceae	Bacillus	Bacillus sp. P-2850
204476	0.0002	0.000632456	1.95199	0.486053	4.01599	5.91962e-05	0.00249258	0.03094	±	0.00471	0.01036	±	0.003014	Bacteria	Firmicutes	Bacilli	Lactobacillales	Lactobacillaceae	Lactobacillus	Lactobacillus gasseri
101751	0.0002	0.000632456	1.37503	0.351114	3.9162	8.99565e-05	0.00342151	0.003524	±	0.0003211	0.001696	±	0.0003317	Bacteria	Gammaproteobacteria	Gammaproteobacteria	Chromatiales	Ectothiorhodospiraceae	Ectothiorhodospira	Ectothiorhodospira mobilis
110251	0.0002	0.000632456	1.43651	0.342898	4.18932	2.79791e-05	0.00145845	0.003432	±	0.0005642	0.001545	±	0.0001291	Bacteria	Gammaproteobacteria	Gammaproteobacteria	Enterobacteriales	Enterobacteriaceae	Escherichia	Escherichia coli
109826	0.000333333	0.000720082	1.4512	0.342547	4.23649	2.27042e-05	0.00128405	0.01114	±	0.001848	0.00502	±	0.0006132	Bacteria	Gammaproteobacteria	Gammaproteobacteria	Enterobacteriales	Enterobacteriaceae	Escherichia	Escherichia coli
109823	0.000133333	0.000421637	1.54512	0.33604	4.59802	4.26515e-06	0.000361827	0.01204	±	0.001888	0.005093	±	0.0003617	Bacteria	Gammaproteobacteria	Gammaproteobacteria	Enterobacteriales	Enterobacteriaceae	Escherichia	Escherichia coli
110268	0.0001	0.000316228	1.56122	0.398276	3.91994	8.85701e-05	0.00338365	0.00625	±	0.001439	0.002556	±	0.000442	Bacteria	Gammaproteobacteria	Gammaproteobacteria	Enterobacteriales	Enterobacteriaceae	Escherichia	Escherichia coli
110226	0.0002	0.000421637	1.57275	0.42143	3.73194	0.000190012	0.00596291	0.02808	±	0.006277	0.01252	±	0.001325	Bacteria	Gammaproteobacteria	Gammaproteobacteria	Enterobacteriales	Enterobacteriaceae	Escherichia	Escherichia coli
110080	0.0001	0.000316228	1.68778	0.430287	3.92245	8.76518e-05	0.00336342	0.01087	±	0.002466	0.004278	±	0.0005105	Bacteria	Gammaproteobacteria	Gammaproteobacteria	Enterobacteriales	Enterobacteriaceae	Escherichia	Escherichia coli
109958	0.000133333	0.000421637	1.89931	0.464465	4.08926	4.32759e-05	0.00201745	0.01152	±	0.003052	0.003725	±	0.0006983	Bacteria	Gammaproteobacteria	Gammaproteobacteria	Enterobacteriales	Enterobacteriaceae	Escherichia	Escherichia coli
202942	0.0002	0.000632456	1.4164	0.374668	3.78041	0.000156571	0.00519085	0.01107	±	0.0008833	0.00522	±	0.000915	Bacteria	Gammaproteobacteria	Gammaproteobacteria	Enterobacteriales	Enterobacteriaceae	Klebsiella	Klebsiella pneumoniae
203135	0.0002	0.000632456	2.76089	0.463408	5.95779	2.55665e-09	6.80698e-07	0.004584	±	0.001012	0.000789	±	0.0002109	Bacteria	Gammaproteobacteria	Gammaproteobacteria	Enterobacteriales	Enterobacteriaceae	Kluyvera	Kluyvera cryocrescens
342263	0.0001	0.000316228	1.13957	0.371768	3.06526	0.0021748	0.0345611	0.003155	±	0.0004895	0.001783	±	0.0004354	Bacteria	Gammaproteobacteria	Gammaproteobacteria	Enterobacteriales	Enterobacteriaceae	Salmonella	Salmonella enterica
341804	0.000333333	0.00105409	1.6221	0.362677	4.47259	7.72773e-06	0.000594382	0.01024	±	0.001556	0.004205	±	0.0003281	Bacteria	Gammaproteobacteria	Gammaproteobacteria	Enterobacteriales	Enterobacteriaceae	Salmonella	Salmonella enterica
396588	0.000266667	0.000562183	1.62861	0.416344	3.9117	9.16481e-05	0.00346302	0.009613	±	0.002321	0.003935	±	0.0004791	Bacteria	Gammaproteobacteria	Gammaproteobacteria	Enterobacteriales	Enterobacteriaceae	Yersinia	Yersinia pestis
396504	0.0002	0.000632456	1.96318	0.446466	4.39716	1.09675e-05	0.000727217	0.008393	±	0.002167	0.002699	±	0.0005382	Bacteria	Gammaproteobacteria	Gammaproteobacteria	Enterobacteriales	Enterobacteriaceae	Yersinia	Yersinia pestis
207293	0.0001	0.000316228	1.43981	0.386148	3.72865	0.000192505	0.0059847	0.00827	±	0.001419	0.003772	±	0.0007086	Bacteria	Gammaproteobacteria	Gammaproteobacteria	Legionellales	Legionellaceae	Legionella	Legionella longbeachae
207334	0.0001	0.000316228	1.31383	0.338548	3.88077	0.000104125	0.00376985	0.006318	±	0.0008888	0.003128	±	0.0003265	Bacteria	Gammaproteobacteria	Gammaproteobacteria	Legionellales	Legionellaceae	Legionella	Legionella pneumophila
2275	0.000333333	0.000720082	1.58155	0.325059	4.86541	1.14218e-06	0.00012743	0.01227	±	0.001624	0.005135	±	0.0004559	Bacteria	Gammaproteobacteria	Gammaproteobacteria	Pseudomonadales	Moraxellaceae	Acinetobacter	Acinetobacter bereziniae
2282	0.0002	0.000632456	2.65223	0.668445	3.96777	7.25492e-05	0.00296817	0.0007212	±	0.000155	5.06e-05	±	3.099e-05	Bacteria	Gammaproteobacteria	Gammaproteobacteria	Pseudomonadales	Moraxellaceae	Acinetobacter	Acinetobacter genomosp. 15
2472	0.0001	0.000316228	1.63165	0.389549	4.18856	2.80728e-05	0.00145894	0.01232	±	0.002165	0.005135	±	0.0003652	Bacteria	Gammaproteobacteria	Gammaproteobacteria	Pseudomonadales	Moraxellaceae	Acinetobacter	Acinetobacter sp. SE19
325137	0.0002	0.000632456	2.08907	0.365227	5.71993	1.0657e-08	2.42672e-06	0.04794	±	0.00694	0.01457	±	0.001928	Bacteria	Gammaproteobacteria	Gammaproteobacteria	Pseudomonadales	Moraxellaceae	unclassified (derived from Moraxellaceae)	Pseudomonas pavonaceae
325263	0.0001	0.000316228	1.94921	0.452707	4.30569	1.66468e-05	0.0010073	0.02356	±	0.004604	0.007737	±	0.001588	Bacteria	Gammaproteobacteria	Gammaproteobacteria	Pseudomonadales	Pseudomonadaceae	Pseudomonas	Pseudomonas resinovorans
325696	0.0002	0.000632456	1.59674	0.41234	3.87239	0.000107771	0.00388561	0.001282	±	0.0001147	0.0004598	±	0.0001152	Bacteria	Gammaproteobacteria	Gammaproteobacteria	Pseudomonadales	Pseudomonadaceae	Pseudomonas	Pseudomonas sp. DSS73
325790	0.000133333	0.000421637	1.81087	0.533469	3.39452	0.000687483	0.0157616	0.0007586	±	0.0001249	0.0001906	±	5.86e-05	Bacteria	Gammaproteobacteria	Gammaproteobacteria	Pseudomonadales	Pseudomonadaceae	Pseudomonas	Pseudomonas sp. K-62
326262	0.000333333	0.000720082	0.893961	0.263501	3.39263	0.000692261	0.0157616	0.2097	±	0.01054	0.1462	±	0.00427	Bacteria	Gammaproteobacteria	Gammaproteobacteria	Pseudomonadales	Pseudomonadaceae	Pseudomonas	Pseudomonas sp. TFD39
326364	0.0001	0.000316228	2.05277	0.437211	4.69514	2.66427e-06	0.000246566	0.008723	±	0.003219	0.002482	±	0.0003599	Bacteria	Gammaproteobacteria	Gammaproteobacteria	Pseudomonadales	Pseudomonadaceae	Pseudomonas	Pseudomonas stutzeri
326509	0.0003	0.000674949	1.50553	0.314672	4.78444	1.71467e-06	0.000171534	0.009244	±	0.0003726	0.004128	±	0.0003709	Bacteria	Gammaproteobacteria	Gammaproteobacteria	Pseudomonadales	Pseudomonadaceae	Pseudomonas	Pseudomonas veronii
120647	0.0001	0.000316228	1.76711	0.318854	5.54208	2.98907e-08	6.01499e-06	0.003155	±	0.0002539	0.001088	±	0.0001239	Bacteria	Gammaproteobacteria	Gammaproteobacteria	unclassified (derived from Gammaproteobacteria)	unclassified (derived from Gammaproteobacteria)	unclassified (derived from Gammaproteobacteria)	gamma proteobacterium symbiont of Laxus oneistus
255098	0.0001	0.000316228	1.25061	0.304532	4.10664	4.01448e-05	0.00190864	0.01101	±	0.001392	0.005737	±	0.0002512	Bacteria	Gammaproteobacteria	Gammaproteobacteria	unclassified (derived from Gammaproteobacteria)	unclassified (derived from Gammaproteobacteria)	unclassified (derived from Gammaproteobacteria)	marine psychrotrophic bacterium Mst37
121791	0.000133333	0.000421637	1.52817	0.375195	4.073	4.64111e-05	0.0021319	0.03052	±	0.003927	0.0135	±	0.001892	Bacteria	Gemmatimonadetes	Gemmatimonadetes (class)	Gemmatimonadales	Gemmatimonadaceae	Gemmatimonas	Gemmatimonas aurantiaca
324719	0.0001	0.000316228	2.26825	0.294586	7.69979	1.36294e-14	1.07214e-11	0.1368	±	0.0114	0.03655	±	0.002252	Bacteria	unclassified (derived from Bacteria)	unclassified (derived from Bacteria)	unclassified (derived from Bacteria)	unclassified (derived from Bacteria)	Pseudogluconobacter	Pseudogluconobacter saccharoketogenes
30512	0.000133333	0.000421637	2.23743	0.367431	6.08939	1.1334e-09	3.32452e-07	0.003422	±	0.0004192	0.0008344	±	0.0001494	Bacteria	unclassified (derived from Bacteria)	unclassified (derived from Bacteria)	unclassified (derived from Bacteria)	unclassified (derived from Bacteria)	unclassified (derived from Bacteria)	bacterium P1MI
382689	0.000233333	0.000498145	1.91231	0.361059	5.29639	1.18116e-07	1.87534e-05	0.2407	±	0.01771	0.08409	±	0.0186	Bacteria	unclassified (derived from Bacteria)	unclassified (derived from Bacteria)	unclassified (derived from Bacteria)	unclassified (derived from Bacteria)	unclassified (derived from Bacteria)	uncultured bacterium 16A2
382776	0.0002	0.000632456	1.2499	0.364491	3.42916	0.000605445	0.0144522	0.01081	±	0.001805	0.005878	±	0.0003802	Bacteria	unclassified (derived from Bacteria)	unclassified (derived from Bacteria)	unclassified (derived from Bacteria)	unclassified (derived from Bacteria)	unclassified (derived from Bacteria)	uncultured bacterium Bio5
382879	0.000133333	0.000421637	1.15061	0.324314	3.54782	0.000388435	0.0103899	0.00712	±	0.0009501	0.003997	±	0.0002685	Bacteria	unclassified (derived from Bacteria)	unclassified (derived from Bacteria)	unclassified (derived from Bacteria)	unclassified (derived from Bacteria)	unclassified (derived from Bacteria)	uncultured bacterium HF0130_06E03
383060	0.000133333	0.000421637	0.995171	0.26609	3.73998	0.000184033	0.00581181	0.06804	±	0.003158	0.04391	±	0.001897	Bacteria	unclassified (derived from Bacteria)	unclassified (derived from Bacteria)	unclassified (derived from Bacteria)	unclassified (derived from Bacteria)	unclassified (derived from Bacteria)	uncultured bacterium Rc1
384078	0.000333333	0.000720082	4.80379	0.385441	12.4631	1.18695e-35	2.05414e-31	0.02385	±	0.002259	0.0009736	±	0.0001174	Bacteria	unclassified (derived from Bacteria)	unclassified (derived from Bacteria)	unclassified (derived from Bacteria)	unclassified (derived from Bacteria)	unclassified (derived from Bacteria)	uncultured nitrite-oxidizing bacterium
3781	0.000133333	0.000421637	-1.42686	0.38042	-3.75074	0.000176313	0.00567151	0.000502	±	0.0001341	0.00201	±	0.0001696	Bacteria	Actinobacteria	Actinobacteria (class)	Actinomycetales	Actinomycetaceae	Actinomyces	Actinomyces sp. K20
74596	0.0001	0.000316228	-1.32416	0.387282	-3.41911	0.000628252	0.0148735	0.002138	±	0.0003357	0.006992	±	0.001465	Bacteria	Actinobacteria	Actinobacteria (class)	Actinomycetales	Corynebacteriaceae	Corynebacterium	Corynebacterium aurimucosum
74624	0.0001	0.000316228	-1.30743	0.348876	-3.74754	0.000178574	0.0057124	0.0009626	±	0.0001601	0.003282	±	0.0004451	Bacteria	Actinobacteria	Actinobacteria (class)	Actinomycetales	Corynebacteriaceae	Corynebacterium	Corynebacterium efficiens
369332	0.0001	0.000316228	-3.18274	0.360186	-8.83639	9.88644e-19	1.2221e-15	0.001867	±	0.0003629	0.02209	±	0.001875	Bacteria	Actinobacteria	Actinobacteria (class)	Actinomycetales	Intrasporangiaceae	Terrabacter	Terrabacter ginsenosidimutans
369340	0.0001	0.000316228	-1.05581	0.310342	-3.40209	0.00066873	0.0155564	0.001766	±	0.0002054	0.004878	±	0.0003141	Bacteria	Actinobacteria	Actinobacteria (class)	Actinomycetales	Intrasporangiaceae	Terrabacter	Terrabacter sp. HH4
369344	0.000133333	0.000421637	-1.63737	0.444392	-3.68451	0.000229147	0.0068255	0.00032	±	0.0001515	0.001582	±	0.0001859	Bacteria	Actinobacteria	Actinobacteria (class)	Actinomycetales	Intrasporangiaceae	Terrabacter	Terrabacter tumescens
201623	0.000133333	0.000421637	-1.07778	0.351907	-3.06269	0.00219356	0.0347244	0.002172	±	0.0003986	0.005813	±	0.0009036	Bacteria	Actinobacteria	Actinobacteria (class)	Actinomycetales	Jonesiaceae	Jonesia	Jonesia denitrificans
7170	0.000133333	0.000421637	-2.18735	0.495217	-4.41695	1.00102e-05	0.000712859	0.0001881	±	0.0001011	0.001542	±	0.0002964	Bacteria	Actinobacteria	Actinobacteria (class)	Actinomycetales	Microbacteriaceae	Agromyces	Agromyces mediolanus
64085	0.000533333	0.000877707	-1.06084	0.319253	-3.32289	0.000890916	0.0186887	0.001542	±	0.0003032	0.004206	±	0.0002825	Bacteria	Actinobacteria	Actinobacteria (class)	Actinomycetales	Microbacteriaceae	Clavibacter	Clavibacter michiganensis
79893	0.000133333	0.000421637	-1.88715	0.517971	-3.64335	0.000269113	0.00780111	0.0001517	±	3.373e-05	0.001065	±	7.199e-05	Bacteria	Actinobacteria	Actinobacteria (class)	Actinomycetales	Microbacteriaceae	Curtobacterium	Curtobacterium oceanosedimentum
262224	0.000133333	0.000421637	-1.00495	0.311488	-3.22629	0.00125406	0.0237188	0.001098	±	0.0001096	0.002954	±	0.0001936	Bacteria	Actinobacteria	Actinobacteria (class)	Actinomycetales	Microbacteriaceae	Microbacterium	Microbacterium hydrocarbonoxydans
333022	0.0001	0.000316228	-1.55511	0.416961	-3.72962	0.000191767	0.0059847	0.004738	±	0.0007688	0.01784	±	0.003044	Bacteria	Actinobacteria	Actinobacteria (class)	Actinomycetales	Microbacteriaceae	Rathayibacter	Rathayibacter rathayi
22906	0.0002	0.000632456	-1.14837	0.37747	-3.04229	0.00234789	0.0364371	0.001887	±	0.0003741	0.005501	±	0.0009212	Bacteria	Actinobacteria	Actinobacteria (class)	Actinomycetales	Micrococcaceae	Arthrobacter	Arthrobacter arilaitensis
23095	0.000133333	0.000421637	-1.25838	0.414639	-3.03489	0.00240627	0.0370489	0.000568	±	0.0001713	0.001926	±	0.0004293	Bacteria	Actinobacteria	Actinobacteria (class)	Actinomycetales	Micrococcaceae	Arthrobacter	Arthrobacter sp. 1C
23097	0.0002	0.000632456	-1.28776	0.309198	-4.16483	3.11587e-05	0.00156299	0.007246	±	0.001007	0.02243	±	0.001132	Bacteria	Actinobacteria	Actinobacteria (class)	Actinomycetales	Micrococcaceae	Arthrobacter	Arthrobacter sp. B7
23098	0.000133333	0.000421637	-3.13185	0.536193	-5.84091	5.19157e-09	1.30211e-06	0.0001147	±	7.328e-05	0.002231	±	0.0004186	Bacteria	Actinobacteria	Actinobacteria (class)	Actinomycetales	Micrococcaceae	Arthrobacter	Arthrobacter sp. CB-8
23023	0.000133333	0.000421637	-1.18916	0.349484	-3.40262	0.00066742	0.0155564	0.0007674	±	0.0001511	0.002403	±	0.0003389	Bacteria	Actinobacteria	Actinobacteria (class)	Actinomycetales	Micrococcaceae	Arthrobacter	Arthrobacter sp. NHB-10
23123	0.000266667	0.000562183	-1.17031	0.344079	-3.40129	0.000670688	0.0155798	0.0009596	±	5.377e-05	0.002946	±	0.0005465	Bacteria	Actinobacteria	Actinobacteria (class)	Actinomycetales	Micrococcaceae	Arthrobacter	Arthrobacter viscosus
263415	0.00028	0.000654557	-1.30168	0.350909	-3.70945	0.000207713	0.00632865	0.001162	±	0.0002264	0.003915	±	0.0004915	Bacteria	Actinobacteria	Actinobacteria (class)	Actinomycetales	Micromonosporaceae	Micromonospora	Micromonospora sp. 19
263505	0.000133333	0.000421637	-1.5289	0.490147	-3.11927	0.00181301	0.0303735	0.0002124	±	3.553e-05	0.00101	±	9.661e-05	Bacteria	Actinobacteria	Actinobacteria (class)	Actinomycetales	Micromonosporaceae	Micromonospora	Micromonospora sp. SGB14
268474	0.000133333	0.000421637	-1.45099	0.39678	-3.6569	0.00025528	0.00747526	0.002187	±	0.0004337	0.007712	±	0.001523	Bacteria	Actinobacteria	Actinobacteria (class)	Actinomycetales	Mycobacteriaceae	Mycobacterium	Mycobacterium sp. 05FL-49-265KA
336290	0.000133333	0.000421637	-1.40334	0.391299	-3.58637	0.00033531	0.00923548	0.0005918	±	5.777e-05	0.002246	±	0.0005736	Bacteria	Actinobacteria	Actinobacteria (class)	Actinomycetales	Nocardiaceae	Rhodococcus	Rhodococcus sp. ECU0066
336419	0.0002	0.000632456	-1.51546	0.355709	-4.26039	2.04072e-05	0.00118116	0.001371	±	0.000264	0.005338	±	0.0006164	Bacteria	Actinobacteria	Actinobacteria (class)	Actinomycetales	Nocardiaceae	Rhodococcus	Rhodococcus sp. THF100
203502	0.000133333	0.000421637	-1.13164	0.378769	-2.98769	0.00281098	0.0410175	0.0005892	±	0.0001329	0.001764	±	0.0002138	Bacteria	Actinobacteria	Actinobacteria (class)	Actinomycetales	Nocardioidaceae	Kribbella	Kribbella swartbergensis
276974	0.000133333	0.000421637	-1.58352	0.342969	-4.61707	3.8919e-06	0.00033179	0.001074	±	0.0002171	0.004439	±	0.0004997	Bacteria	Actinobacteria	Actinobacteria (class)	Actinomycetales	Nocardioidaceae	Nocardioides	Nocardioides sp. N106
200636	0.0001	0.000316228	-1.66065	0.351706	-4.72171	2.33865e-06	0.000218909	0.001675	±	0.0003528	0.007009	±	0.0007304	Bacteria	Actinobacteria	Actinobacteria (class)	Actinomycetales	Promicromonosporaceae	Isoptericola	Isoptericola jiangsuensis
12169	0.0001	0.000316228	-1.26343	0.387109	-3.26376	0.00109946	0.0214029	0.002946	±	0.0006262	0.009391	±	0.001031	Bacteria	Actinobacteria	Actinobacteria (class)	Actinomycetales	Pseudonocardiaceae	Amycolatopsis	Amycolatopsis benzoatilytica
360956	0.000133333	0.000421637	-1.79603	0.482847	-3.71967	0.000199486	0.00614289	0.00307	±	0.0006961	0.01402	±	0.003958	Bacteria	Actinobacteria	Actinobacteria (class)	Actinomycetales	Streptomycetaceae	Streptomyces	Streptomyces bingchenggensis
361224	0.0001	0.000316228	-1.12687	0.357128	-3.15535	0.00160304	0.0277422	0.002725	±	0.0004329	0.007665	±	0.00141	Bacteria	Actinobacteria	Actinobacteria (class)	Actinomycetales	Streptomycetaceae	Streptomyces	Streptomyces limosus
361296	0.0001	0.000316228	-1.07391	0.32267	-3.32819	0.000874116	0.0184932	0.001597	±	0.0002565	0.004372	±	0.000393	Bacteria	Actinobacteria	Actinobacteria (class)	Actinomycetales	Streptomycetaceae	Streptomyces	Streptomyces noursei
361302	0.000133333	0.000421637	-1.67065	0.563361	-2.9655	0.00302188	0.043149	0.0001471	±	9.983e-05	0.00091	±	0.0002415	Bacteria	Actinobacteria	Actinobacteria (class)	Actinomycetales	Streptomycetaceae	Streptomyces	Streptomyces olivaceoviridis
361537	0.000133333	0.000421637	-1.33925	0.409244	-3.27251	0.00106598	0.0209874	0.0005146	±	0.0001603	0.0018	±	0.0003649	Bacteria	Actinobacteria	Actinobacteria (class)	Actinomycetales	Streptomycetaceae	Streptomyces	Streptomyces sp. 44030
361555	0.000213333	0.000466984	-1.50401	0.483447	-3.11101	0.00186447	0.0309362	0.0002628	±	9.235e-05	0.001135	±	0.0002529	Bacteria	Actinobacteria	Actinobacteria (class)	Actinomycetales	Streptomycetaceae	Streptomyces	Streptomyces sp. 624(2010)
362055	0.0001	0.000316228	-1.30745	0.335648	-3.89532	9.80696e-05	0.00362648	0.001041	±	0.0002111	0.003421	±	0.0004733	Bacteria	Actinobacteria	Actinobacteria (class)	Actinomycetales	Streptomycetaceae	Streptomyces	Streptomyces sp. ID05-A0433
362387	0.000133333	0.000421637	-1.20077	0.360783	-3.32825	0.000873943	0.0184932	0.001532	±	0.0002279	0.004731	±	0.00079	Bacteria	Actinobacteria	Actinobacteria (class)	Actinomycetales	Streptomycetaceae	Streptomyces	Streptomyces sp. x4(2010)
362408	0.000133333	0.000421637	-1.57188	0.347269	-4.52641	5.99944e-06	0.000494411	0.001428	±	0.0001421	0.005751	±	0.0008657	Bacteria	Actinobacteria	Actinobacteria (class)	Actinomycetales	Streptomycetaceae	Streptomyces	Streptomyces sp. YG-2000
362428	0.000333333	0.000720082	-1.26273	0.331266	-3.81184	0.000137935	0.00472198	0.0009156	±	0.0001333	0.002973	±	0.0003546	Bacteria	Actinobacteria	Actinobacteria (class)	Actinomycetales	Streptomycetaceae	Streptomyces	Streptomyces tanashiensis
3727	0.0001	0.000316228	-2.20604	0.35161	-6.27411	3.51642e-10	1.2171e-07	0.004054	±	0.0005355	0.02495	±	0.001604	Bacteria	Actinobacteria	Actinobacteria (class)	Actinomycetales	Thermomonosporaceae	Actinomadura	Actinomadura citrea
3747	0.000133333	0.000421637	-1.87036	0.428026	-4.36973	1.24403e-05	0.000794434	0.000995	±	0.0001616	0.004944	±	0.001658	Bacteria	Actinobacteria	Actinobacteria (class)	Actinomycetales	Thermomonosporaceae	Actinomadura	Actinomadura sp.
382457	0.0003	0.000674949	-1.91514	0.350549	-5.46327	4.67443e-08	8.51534e-06	0.0009538	±	0.0003075	0.004726	±	0.0003166	Bacteria	Actinobacteria	Actinobacteria (class)	Actinomycetales	unclassified (derived from Actinomycetales)	unclassified (derived from Actinomycetales)	uncultured Actinomycetales bacterium
40153	0.000133333	0.000421637	-3.50734	0.721513	-4.86109	1.16739e-06	0.000128681	0	±	0	0.001281	±	0.000134	Bacteria	Alphaproteobacteria	Alphaproteobacteria	Rhizobiales	Bradyrhizobiaceae	Bradyrhizobium	Bradyrhizobium sp. C18
40161	0.0002	0.000421637	-1.34166	0.384966	-3.48515	0.000491867	0.0123031	0.000472	±	9.125e-05	0.001746	±	0.0001348	Bacteria	Alphaproteobacteria	Alphaproteobacteria	Rhizobiales	Bradyrhizobiaceae	Bradyrhizobium	Bradyrhizobium sp. CAH10
40979	0.000133333	0.000421637	-1.41899	0.343584	-4.12997	3.62813e-05	0.00177571	0.0008772	±	0.0001011	0.003154	±	0.0004398	Bacteria	Alphaproteobacteria	Alphaproteobacteria	Rhizobiales	Bradyrhizobiaceae	Bradyrhizobium	Bradyrhizobium sp. NC92
40850	0.000133333	0.000421637	-2.88896	0.762103	-3.79077	0.000150178	0.00502705	0	±	0	0.0007892	±	0.0001689	Bacteria	Alphaproteobacteria	Alphaproteobacteria	Rhizobiales	Bradyrhizobiaceae	Bradyrhizobium	Bradyrhizobium sp. RST88bis
40894	0.000133333	0.000421637	-4.02148	0.47393	-8.48538	2.15014e-17	2.18884e-14	0.0001745	±	3.523e-05	0.005499	±	0.000672	Bacteria	Alphaproteobacteria	Alphaproteobacteria	Rhizobiales	Bradyrhizobiaceae	Bradyrhizobium	Bradyrhizobium sp. Soph313_CPI-0246
41003	0.000133333	0.000421637	-2.697	0.767564	-3.51372	0.000441879	0.0113797	0	±	0	0.0006828	±	7.485e-05	Bacteria	Alphaproteobacteria	Alphaproteobacteria	Rhizobiales	Bradyrhizobiaceae	Bradyrhizobium	Bradyrhizobium sp. U118
39975	0.000233333	0.000498145	-1.64834	0.321352	-5.12939	2.90684e-07	4.1575e-05	0.001283	±	0.0001744	0.005352	±	0.0004858	Bacteria	Alphaproteobacteria	Alphaproteobacteria	Rhizobiales	Bradyrhizobiaceae	Rhodopseudomonas	Rhodopseudomonas boonkerdii
261071	0.0002	0.000632456	-6.25539	0.672423	-9.30276	1.36844e-20	2.53839e-17	2.24e-05	±	2.24e-05	0.01117	±	0.001166	Bacteria	Alphaproteobacteria	Alphaproteobacteria	Rhizobiales	Methylocystaceae	Methylocystis	Methylocystis sp. H9a
259738	0.000133333	0.000421637	-1.61417	0.358228	-4.506	6.6062e-06	0.000529291	0.0009768	±	0.0001458	0.004041	±	0.0008249	Bacteria	Alphaproteobacteria	Alphaproteobacteria	Rhizobiales	Phyllobacteriaceae	Mesorhizobium	Mesorhizobium sp. CCBAU 01405
259813	0.0001	0.000316228	-2.41893	0.747688	-3.23522	0.00121551	0.023167	1.748e-05	±	1.748e-05	0.0006766	±	0.0002118	Bacteria	Alphaproteobacteria	Alphaproteobacteria	Rhizobiales	Phyllobacteriaceae	Mesorhizobium	Mesorhizobium sp. CV-18-Elvas
6869	0.000133333	0.000421637	-1.6029	0.336954	-4.75705	1.96442e-06	0.000192069	0.0007624	±	9.266e-05	0.003175	±	0.0003534	Bacteria	Alphaproteobacteria	Alphaproteobacteria	Rhizobiales	Rhizobiaceae	Agrobacterium	Agrobacterium sp. CCBAU 31169
335499	0.000133333	0.000421637	-1.24566	0.321809	-3.87081	0.000108475	0.00390283	0.0008786	±	0.000116	0.002807	±	0.0001449	Bacteria	Alphaproteobacteria	Alphaproteobacteria	Rhizobiales	Rhizobiaceae	Rhizobium	Rhizobium sp. CCBAU 21106
335522	0.0001	0.000316228	-2.51562	0.790501	-3.18231	0.00146105	0.0262292	0	±	0	0.0005788	±	0.0001227	Bacteria	Alphaproteobacteria	Alphaproteobacteria	Rhizobiales	Rhizobiaceae	Rhizobium	Rhizobium sp. CCBAU 65118
352144	0.0001	0.000316228	-2.4665	0.796502	-3.09666	0.00195715	0.0320439	0	±	0	0.0005578	±	0.0001256	Bacteria	Alphaproteobacteria	Alphaproteobacteria	Rhizobiales	Rhizobiaceae	Sinorhizobium	Sinorhizobium saheli
335350	0.0001	0.000316228	-4.2228	0.643925	-6.5579	5.45694e-11	2.09862e-08	2.24e-05	±	2.24e-05	0.002647	±	0.0002117	Bacteria	Alphaproteobacteria	Alphaproteobacteria	Rhizobiales	unclassified (derived from Rhizobiales)	unclassified (derived from Rhizobiales)	Rhizobiales bacterium lut5
335351	0.000133333	0.000421637	-4.2228	0.643925	-6.5579	5.45694e-11	2.09862e-08	2.24e-05	±	2.24e-05	0.002647	±	0.0002117	Bacteria	Alphaproteobacteria	Alphaproteobacteria	Rhizobiales	unclassified (derived from Rhizobiales)	unclassified (derived from Rhizobiales)	Rhizobiales bacterium lut6
394651	0.0003	0.000674949	-1.86284	0.586001	-3.17891	0.00147831	0.0264421	0.0001141	±	3.445e-05	0.0008756	±	0.000276	Bacteria	Alphaproteobacteria	Alphaproteobacteria	Rhizobiales	Xanthobacteraceae	Xanthobacter	Xanthobacter sp. CB6
384467	0.000233333	0.000498145	-1.75922	0.512342	-3.43369	0.000595427	0.0143117	0.0001801	±	6.294e-05	0.001039	±	0.0001097	Bacteria	Alphaproteobacteria	Alphaproteobacteria	Rhodobacterales	Rhodobacteraceae	unclassified (derived from Rhodobacteraceae)	uncultured Rhodobacteraceae bacterium
25440	0.0001	0.000316228	-1.63751	0.56349	-2.90602	0.00366061	0.048982	0.0001426	±	6.421e-05	0.0007922	±	0.0001149	Bacteria	Alphaproteobacteria	Alphaproteobacteria	Rickettsiales	Rickettsiaceae	Rickettsia	Rickettsia sp. A-167
355607	0.000133333	0.000421637	-1.25504	0.36002	-3.48603	0.000490242	0.0122958	0.000723	±	0.0001762	0.002463	±	0.0002928	Bacteria	Alphaproteobacteria	Alphaproteobacteria	Sphingomonadales	Sphingomonadaceae	Sphingobium	Sphingobium sp. YBL3
355615	0.000133333	0.000421637	-2.6428	0.785316	-3.36526	0.00076471	0.0168587	0	±	0	0.0006534	±	0.0001687	Bacteria	Alphaproteobacteria	Alphaproteobacteria	Sphingomonadales	Sphingomonadaceae	Sphingomonas	Sphingomonas azotifigens
355631	0.0001	0.000316228	-1.06282	0.351928	-3.02	0.00252773	0.0383391	0.002342	±	0.000484	0.006218	±	0.000747	Bacteria	Alphaproteobacteria	Alphaproteobacteria	Sphingomonadales	Sphingomonadaceae	Sphingomonas	Sphingomonas sp. 14DN-61
1708	0.000133333	0.000421637	-1.53359	0.390281	-3.92945	8.51409e-05	0.00331112	0.000469	±	5.64e-05	0.001939	±	0.0002801	Bacteria	Bacteroidetes	Bacteroidia	Bacteroidales	Bacteroidaceae	Acetomicrobium	Acetomicrobium flavidum
338331	0.000133333	0.000421637	-1.33564	0.372318	-3.58737	0.000334033	0.00923548	0.0005504	±	7.914e-05	0.001919	±	0.000243	Bacteria	Bacteroidetes	Flavobacteriia	Flavobacteriales	Flavobacteriaceae	Riemerella	Riemerella anatipestifer
341515	0.000133333	0.000421637	-1.51391	0.463363	-3.26722	0.00108609	0.0212623	0.003856	±	0.0006905	0.01391	±	0.004064	Bacteria	Bacteroidetes	unclassified (derived from Bacteroidetes)	Bacteroidetes Order II. Incertae sedis	Rhodothermaceae	Salinibacter	Salinibacter ruber
43850	0.0001	0.000316228	-1.59893	0.511641	-3.12511	0.00177741	0.0300096	0.0001988	±	7.865e-05	0.0009854	±	0.0001522	Bacteria	Betaproteobacteria	Betaproteobacteria	Burkholderiales	Burkholderiaceae	Burkholderia	Burkholderia brasilensis
44037	0.0002	0.000421637	-1.59275	0.400339	-3.97851	6.93494e-05	0.00285074	0.003803	±	0.0007775	0.01473	±	0.003298	Bacteria	Betaproteobacteria	Betaproteobacteria	Burkholderiales	Burkholderiaceae	Burkholderia	Burkholderia pseudomallei
44613	0.0002	0.000632456	-1.05901	0.348124	-3.04205	0.00234969	0.0364371	0.003095	±	0.0004891	0.00828	±	0.001155	Bacteria	Betaproteobacteria	Betaproteobacteria	Burkholderiales	Burkholderiaceae	Burkholderia	Burkholderia thailandensis
44622	0.000466667	0.000773001	-1.01625	0.342063	-2.97094	0.0029689	0.0425682	0.0008838	±	0.0002365	0.002346	±	0.0001197	Bacteria	Betaproteobacteria	Betaproteobacteria	Burkholderiales	Burkholderiaceae	Burkholderia	Burkholderia tuberum
79684	0.000133333	0.000421637	-2.47231	0.612439	-4.03682	5.41802e-05	0.00237378	7.46e-05	±	4.583e-05	0.00111	±	0.0003107	Bacteria	Betaproteobacteria	Betaproteobacteria	Burkholderiales	Burkholderiaceae	Cupriavidus	Cupriavidus sp. cmp60
79720	0.000133333	0.000421637	-2.5266	0.626892	-4.03035	5.56928e-05	0.00239161	7.948e-05	±	3.728e-05	0.001159	±	0.0003645	Bacteria	Betaproteobacteria	Betaproteobacteria	Burkholderiales	Burkholderiaceae	Cupriavidus	Cupriavidus sp. pp2.75
79756	0.0001	0.000316228	-1.11383	0.374036	-2.97788	0.00290254	0.0419995	0.002364	±	0.0004868	0.00655	±	0.001326	Bacteria	Betaproteobacteria	Betaproteobacteria	Burkholderiales	Burkholderiaceae	Cupriavidus	Cupriavidus sp. WBF7
295622	0.000133333	0.000421637	-1.55578	0.462122	-3.3666	0.000761008	0.0168199	0.0003194	±	9.013e-05	0.001396	±	0.0003709	Bacteria	Betaproteobacteria	Betaproteobacteria	Burkholderiales	Burkholderiaceae	Pandoraea	Pandoraea oxalativorans
71454	0.000133333	0.000421637	-0.912355	0.297914	-3.06248	0.00219511	0.0347244	0.004641	±	0.0003968	0.01129	±	0.0007106	Bacteria	Betaproteobacteria	Betaproteobacteria	Burkholderiales	Comamonadaceae	Comamonas	Comamonas sp. SFCD1
383235	0.000133333	0.000421637	-1.60765	0.431153	-3.72872	0.000192458	0.0059847	0.000311	±	8.188e-05	0.001453	±	9.213e-05	Bacteria	Betaproteobacteria	Betaproteobacteria	Burkholderiales	Comamonadaceae	unclassified (derived from Comamonadaceae)	uncultured Comamonadaceae bacterium
386665	0.0002	0.000632456	-1.37826	0.337988	-4.07785	4.54547e-05	0.00210331	0.0008816	±	0.0002389	0.003022	±	0.0003072	Bacteria	Betaproteobacteria	Betaproteobacteria	Burkholderiales	Comamonadaceae	Variovorax	Variovorax sp. MD2
387193	0.000266667	0.000562183	-1.81931	0.345454	-5.26642	1.39111e-07	2.14634e-05	0.0008872	±	0.0001614	0.004283	±	0.0005941	Bacteria	Betaproteobacteria	Betaproteobacteria	Burkholderiales	Comamonadaceae	Verminephrobacter	Verminephrobacter aporrectodeae
387194	0.0002	0.000632456	-1.13933	0.375181	-3.03674	0.00239152	0.0369375	0.0021	±	0.0006113	0.005809	±	0.0008288	Bacteria	Betaproteobacteria	Betaproteobacteria	Burkholderiales	Comamonadaceae	Verminephrobacter	Verminephrobacter sp. LT02-1
383195	0.000133333	0.000421637	-1.6847	0.409424	-4.11481	3.87502e-05	0.00186281	0.000401	±	0.0001123	0.001925	±	0.0003238	Bacteria	Betaproteobacteria	Betaproteobacteria	Burkholderiales	unclassified (derived from Burkholderiales)	unclassified (derived from Burkholderiales)	uncultured Burkholderiales bacterium
260843	0.0001	0.000316228	-2.14227	0.730936	-2.93086	0.00338029	0.0463354	3.988e-05	±	2.473e-05	0.0006382	±	0.0002725	Bacteria	Betaproteobacteria	Betaproteobacteria	Methylophilales	Methylophilaceae	Methylobacillus	Methylobacillus sp. KT1
61351	0.0002	0.000632456	-1.47806	0.378504	-3.90501	9.42229e-05	0.00351427	0.0004802	±	8.508e-05	0.001927	±	0.000161	Bacteria	Betaproteobacteria	Betaproteobacteria	Neisseriales	Neisseriaceae	Chromobacterium	Chromobacterium haemolyticum
370753	0.0001	0.000316228	-2.70003	0.36914	-7.31439	2.58561e-13	1.59809e-10	0.0006232	±	0.0001638	0.00565	±	0.0004369	Bacteria	Betaproteobacteria	Betaproteobacteria	Rhodocyclales	Rhodocyclaceae	Thauera	Thauera aromatica
365678	0.000133333	0.000421637	-1.21767	0.327495	-3.71815	0.000200688	0.00616892	0.001451	±	0.0002635	0.004355	±	0.0005077	Bacteria	Cyanobacteria	unclassified (derived from Cyanobacteria)	Chroococcales	unclassified (derived from Chroococcales)	Synechococcus	Synechococcus lividus
12438	0.000133333	0.000421637	-1.20646	0.360777	-3.34405	0.000825635	0.0177768	0.00133	±	0.0003153	0.004124	±	0.0005158	Bacteria	Cyanobacteria	unclassified (derived from Cyanobacteria)	Nostocales	Nostocaceae	Dolichospermum	Dolichospermum flos-aquae
12448	0.000213333	0.000674619	-1.0303	0.341481	-3.01716	0.00255157	0.0385182	0.0008126	±	0.0001454	0.002219	±	0.0001986	Bacteria	Cyanobacteria	unclassified (derived from Cyanobacteria)	Nostocales	Nostocaceae	Dolichospermum	Dolichospermum flos-aquae
384162	0.000233333	0.000498145	-1.33566	0.329112	-4.05837	4.94161e-05	0.00220981	0.00204	±	0.0001703	0.006856	±	0.0008179	Bacteria	Cyanobacteria	unclassified (derived from Cyanobacteria)	Nostocales	Nostocaceae	Nostoc	uncultured Nostoc sp.
23269	0.000133333	0.000421637	-1.73178	0.468884	-3.69341	0.00022127	0.00663655	0.0003419	±	0.0002526	0.001594	±	0.0001963	Bacteria	Cyanobacteria	unclassified (derived from Cyanobacteria)	Oscillatoriales	unclassified (derived from Oscillatoriales)	Arthrospira	Arthrospira platensis
23257	0.0002	0.000632456	-1.5157	0.30571	-4.95799	7.12269e-07	8.868e-05	0.003203	±	0.0001785	0.01202	±	0.0006201	Bacteria	Cyanobacteria	unclassified (derived from Cyanobacteria)	Oscillatoriales	unclassified (derived from Oscillatoriales)	Arthrospira	Arthrospira platensis
23255	0.000266667	0.000562183	-0.902523	0.293677	-3.07318	0.00211793	0.0339693	0.001782	±	0.0001302	0.004352	±	0.0003047	Bacteria	Cyanobacteria	unclassified (derived from Cyanobacteria)	Oscillatoriales	unclassified (derived from Oscillatoriales)	Arthrospira	Arthrospira platensis
384267	0.000266667	0.000562183	-1.3771	0.310761	-4.43137	9.36346e-06	0.00068373	0.001798	±	0.0002634	0.006067	±	0.0004936	Bacteria	Cyanobacteria	unclassified (derived from Cyanobacteria)	Oscillatoriales	unclassified (derived from Oscillatoriales)	unclassified (derived from Oscillatoriales)	uncultured Oscillatoriales cyanobacterium
371703	0.000133333	0.000421637	-1.13982	0.366224	-3.11236	0.00185599	0.0308251	0.001379	±	0.0002831	0.004015	±	0.0006104	Bacteria	Deinococcus-Thermus	Deinococci	Thermales	Thermaceae	Thermus	Thermus sp. 71
371712	0.0002	0.000421637	-1.77079	0.536076	-3.30324	0.00095575	0.0194579	0.0001878	±	6.227e-05	0.001153	±	0.0004111	Bacteria	Deinococcus-Thermus	Deinococci	Thermales	Thermaceae	Thermus	Thermus sp. Tok23.A1
86547	0.0002	0.000632456	-2.40548	0.792066	-3.03697	0.00238968	0.0369375	0	±	0	0.000534	±	5.25e-05	Bacteria	Deltaproteobacteria	Deltaproteobacteria	Desulfobacterales	Desulfobacteraceae	Desulfosarcina	Desulfosarcina cetonica
86616	0.000266667	0.000562183	-1.62071	0.36333	-4.4607	8.16932e-06	0.000612027	0.0005374	±	9.269e-05	0.002378	±	0.0002054	Bacteria	Deltaproteobacteria	Deltaproteobacteria	Desulfovibrionales	Desulfovibrionaceae	Desulfovibrio	Desulfovibrio africanus
122181	0.000133333	0.000421637	-0.99476	0.337201	-2.95005	0.0031772	0.0446304	0.001139	±	0.0002029	0.003048	±	0.0003573	Bacteria	Deltaproteobacteria	Deltaproteobacteria	Desulfuromonadales	Geobacteraceae	Geobacter	Geobacter humireducens
28402	0.000266667	0.000562183	-2.12917	0.460443	-4.62416	3.76114e-06	0.000325959	0.0002433	±	9.662e-05	0.001826	±	0.0003583	Bacteria	Firmicutes	Bacilli	Bacillales	Bacillaceae	Bacillus	Bacillus cereus
28382	0.0002	0.000632456	-1.58095	0.523925	-3.01752	0.00254856	0.0385182	0.0001718	±	4.523e-05	0.000914	±	0.0001434	Bacteria	Firmicutes	Bacilli	Bacillales	Bacillaceae	Bacillus	Bacillus cereus
28368	0.000133333	0.000421637	-1.55858	0.403624	-3.86148	0.000112703	0.00402985	0.0003818	±	9.319e-05	0.001693	±	9.268e-05	Bacteria	Firmicutes	Bacilli	Bacillales	Bacillaceae	Bacillus	Bacillus cereus
28392	0.0002	0.000632456	-0.949416	0.313457	-3.02886	0.0024548	0.0375953	0.001525	±	0.0002031	0.00381	±	0.0004209	Bacteria	Firmicutes	Bacilli	Bacillales	Bacillaceae	Bacillus	Bacillus cereus
28452	0.0002	0.000632456	-3.06761	0.790653	-3.87984	0.000104525	0.00377642	0.0001471	±	9.983e-05	0.002577	±	0.001044	Bacteria	Firmicutes	Bacilli	Bacillales	Bacillaceae	Bacillus	Bacillus circulans
28469	0.000566667	0.000770602	-1.96792	0.386224	-5.09528	3.48226e-07	4.80198e-05	0.0005968	±	0.0001569	0.003433	±	0.0006021	Bacteria	Firmicutes	Bacilli	Bacillales	Bacillaceae	Bacillus	Bacillus cytotoxicus
28496	0.000133333	0.000421637	-2.52921	0.666463	-3.79497	0.00014766	0.00496195	3.77e-05	±	2.314e-05	0.0008816	±	0.0001801	Bacteria	Firmicutes	Bacilli	Bacillales	Bacillaceae	Bacillus	Bacillus intermedius
28501	0.0001	0.000316228	-1.92573	0.609904	-3.15743	0.00159165	0.0276352	0.0001011	±	4.71e-05	0.0008248	±	0.0002609	Bacteria	Firmicutes	Bacilli	Bacillales	Bacillaceae	Bacillus	Bacillus licheniformis
28512	0.0002	0.000632456	-2.08996	0.496381	-4.21041	2.54913e-05	0.00136204	0.0002312	±	2.15e-05	0.001686	±	0.0005683	Bacteria	Firmicutes	Bacilli	Bacillales	Bacillaceae	Bacillus	Bacillus litoralis
28644	0.0002	0.000632456	-1.74957	0.360395	-4.85461	1.20625e-06	0.000131292	0.001262	±	0.0001532	0.005735	±	0.0009272	Bacteria	Firmicutes	Bacilli	Bacillales	Bacillaceae	Bacillus	Bacillus psychrosaccharolyticus
29415	0.000266667	0.000562183	-1.9181	0.445641	-4.30414	1.67635e-05	0.00101083	0.001575	±	0.0004959	0.008243	±	0.001241	Bacteria	Firmicutes	Bacilli	Bacillales	Bacillaceae	Bacillus	Bacillus sp.
28692	0.0001	0.000316228	-1.4425	0.356079	-4.05106	5.0986e-05	0.00226829	0.001813	±	0.0002173	0.006712	±	0.001064	Bacteria	Firmicutes	Bacilli	Bacillales	Bacillaceae	Bacillus	Bacillus sp. 256
28982	0.000133333	0.000421637	-1.44255	0.490089	-2.94346	0.0032457	0.0452896	0.0002362	±	0.0001054	0.001092	±	0.0002072	Bacteria	Firmicutes	Bacilli	Bacillales	Bacillaceae	Bacillus	Bacillus sp. CDB3
28983	0.000233333	0.000498145	-3.32094	0.690628	-4.80857	1.5201e-06	0.000157527	1.984e-05	±	1.984e-05	0.001353	±	0.0003747	Bacteria	Firmicutes	Bacilli	Bacillales	Bacillaceae	Bacillus	Bacillus sp. CFR13
29397	0.000133333	0.000421637	-2.55695	0.359247	-7.11752	1.09884e-12	5.94267e-10	0.001312	±	0.0002214	0.01051	±	0.0009856	Bacteria	Firmicutes	Bacilli	Bacillales	Bacillaceae	Bacillus	Bacillus sp. H-257
29405	0.0002	0.000421637	-1.29883	0.328299	-3.95624	7.61376e-05	0.00305716	0.001887	±	0.0003033	0.006049	±	0.0006847	Bacteria	Firmicutes	Bacilli	Bacillales	Bacillaceae	Bacillus	Bacillus sp. LW2
29178	0.0001	0.000316228	-2.56118	0.73207	-3.49855	0.000467801	0.0118973	1.942e-05	±	1.942e-05	0.0007586	±	0.0002247	Bacteria	Firmicutes	Bacilli	Bacillales	Bacillaceae	Bacillus	Bacillus sp. MB-11
29406	0.000133333	0.000421637	-0.943806	0.29884	-3.15823	0.00158731	0.0276352	0.01588	±	0.0007729	0.03933	±	0.003904	Bacteria	Firmicutes	Bacilli	Bacillales	Bacillaceae	Bacillus	Bacillus sp. MGA3
29185	0.000533333	0.00116746	-1.77342	0.530426	-3.34339	0.000827607	0.017792	0.0001577	±	5.213e-05	0.0009756	±	0.0001348	Bacteria	Firmicutes	Bacilli	Bacillales	Bacillaceae	Bacillus	Bacillus sp. MHS47
29192	0.0002	0.000421637	-1.86513	0.597401	-3.12208	0.00179577	0.0301724	9.212e-05	±	2.778e-05	0.0007832	±	0.0001283	Bacteria	Firmicutes	Bacilli	Bacillales	Bacillaceae	Bacillus	Bacillus sp. MSA 233
29211	0.000133333	0.000421637	-2.61246	0.473312	-5.51952	3.39924e-08	6.39532e-06	0.0002202	±	7.171e-05	0.002452	±	0.0006492	Bacteria	Firmicutes	Bacilli	Bacillales	Bacillaceae	Bacillus	Bacillus sp. NK-2
29451	0.000133333	0.000421637	-1.6878	0.432761	-3.90007	9.61667e-05	0.00356373	0.0003234	±	4.02e-05	0.001618	±	0.0002846	Bacteria	Firmicutes	Bacilli	Bacillales	Bacillaceae	Bacillus	Bacillus sp. TA101
29484	0.0001	0.000316228	-1.29728	0.393017	-3.30083	0.000963987	0.0195319	0.00115	±	0.0003713	0.003667	±	0.0006015	Bacteria	Firmicutes	Bacilli	Bacillales	Bacillaceae	Bacillus	Bacillus sp. WF146
29492	0.000133333	0.000421637	-2.0696	0.445256	-4.64811	3.34996e-06	0.000295788	0.0002435	±	6.906e-05	0.001734	±	0.0001542	Bacteria	Firmicutes	Bacilli	Bacillales	Bacillaceae	Bacillus	Bacillus sp. XAL601
29419	0.000233333	0.000498145	-3.1401	0.477198	-6.58029	4.69544e-11	1.88975e-08	0.0005892	±	0.0001973	0.007984	±	0.001655	Bacteria	Firmicutes	Bacilli	Bacillales	Bacillaceae	Bacillus	Bacillus sp. YM-1
29498	0.000213333	0.000466984	-1.93951	0.394853	-4.91198	9.01613e-07	0.000105843	0.001291	±	0.0001453	0.006714	±	0.001688	Bacteria	Firmicutes	Bacilli	Bacillales	Bacillaceae	Bacillus	Bacillus sp. YM55-1
29421	0.000466667	0.000773001	-2.50343	0.432659	-5.78616	7.20118e-09	1.75526e-06	0.001319	±	0.0001955	0.01042	±	0.002846	Bacteria	Firmicutes	Bacilli	Bacillales	Bacillaceae	Bacillus	Bacillus sp. YN-1
29703	0.000133333	0.000421637	-1.93859	0.412998	-4.69395	2.67975e-06	0.000246679	0.0003966	±	0.0001495	0.002317	±	0.0003663	Bacteria	Firmicutes	Bacilli	Bacillales	Bacillaceae	Bacillus	Bacillus thuringiensis
29790	0.000366667	0.000597319	-1.59404	0.509624	-3.12787	0.00176078	0.0297869	0.0001864	±	7.364e-05	0.000985	±	0.0001235	Bacteria	Firmicutes	Bacilli	Bacillales	Bacillaceae	Bacillus	Bacillus thuringiensis
29772	0.0002	0.000632456	-1.53225	0.520638	-2.94302	0.0032503	0.0452896	0.0001889	±	8.075e-05	0.0009392	±	0.0001765	Bacteria	Firmicutes	Bacilli	Bacillales	Bacillaceae	Bacillus	Bacillus thuringiensis
29770	0.0001	0.000316228	-1.17945	0.355328	-3.31933	0.000902341	0.0188143	0.0009966	±	0.000172	0.003123	±	0.0004342	Bacteria	Firmicutes	Bacilli	Bacillales	Bacillaceae	Bacillus	Bacillus thuringiensis
28917	0.0001	0.000316228	-2.49174	0.752476	-3.31138	0.000928365	0.0189909	0.0004632	±	0.0003084	0.004205	±	0.001045	Bacteria	Firmicutes	Bacilli	Bacillales	Bacillaceae	Geobacillus	Bacillus sp. BGSC W9A45
28919	0.0002	0.000632456	-2.49174	0.752476	-3.31138	0.000928365	0.0189909	0.0004632	±	0.0003084	0.004205	±	0.001045	Bacteria	Firmicutes	Bacilli	Bacillales	Bacillaceae	Geobacillus	Bacillus sp. BGSC W9A54
28926	0.0002	0.000632456	-2.49174	0.752476	-3.31138	0.000928365	0.0189909	0.0004632	±	0.0003084	0.004205	±	0.001045	Bacteria	Firmicutes	Bacilli	Bacillales	Bacillaceae	Geobacillus	Bacillus sp. BGSC W9A66
28927	0.000133333	0.000421637	-2.49174	0.752476	-3.31138	0.000928365	0.0189909	0.0004632	±	0.0003084	0.004205	±	0.001045	Bacteria	Firmicutes	Bacilli	Bacillales	Bacillaceae	Geobacillus	Bacillus sp. BGSC W9A67
28939	0.0001	0.000316228	-2.49174	0.752476	-3.31138	0.000928365	0.0189909	0.0004632	±	0.0003084	0.004205	±	0.001045	Bacteria	Firmicutes	Bacilli	Bacillales	Bacillaceae	Geobacillus	Bacillus sp. BGSC W9A91
122153	0.0001	0.000316228	-1.83806	0.4102	-4.48088	7.43372e-06	0.000576922	0.000781	±	0.0001531	0.003916	±	0.001238	Bacteria	Firmicutes	Bacilli	Bacillales	Bacillaceae	Geobacillus	Geobacillus stearothermophilus
130100	0.000266667	0.000562183	-1.61323	0.503593	-3.20344	0.00135797	0.025081	0.000209	±	3.261e-05	0.001087	±	0.0002948	Bacteria	Firmicutes	Bacilli	Bacillales	Bacillaceae	Halobacillus	Halobacillus trueperi
291896	0.0001	0.000316228	-3.47706	0.775387	-4.4843	7.31553e-06	0.000572862	0	±	0	0.001268	±	0.0005834	Bacteria	Firmicutes	Bacilli	Bacillales	Bacillaceae	Ornithinibacillus	Ornithinibacillus californiensis
392261	0.000133333	0.000421637	-1.45106	0.389056	-3.7297	0.000191711	0.0059847	0.000855	±	0.0002749	0.003258	±	0.0005144	Bacteria	Firmicutes	Bacilli	Bacillales	Bacillaceae	Virgibacillus	Virgibacillus sp. IVG2-1
14159	0.0001	0.000316228	-2.52555	0.495293	-5.09911	3.41246e-07	4.76259e-05	0.0002001	±	7.006e-05	0.002019	±	0.0004935	Bacteria	Firmicutes	Bacilli	Bacillales	Paenibacillaceae	Aneurinibacillus	Aneurinibacillus sp. AM-1
41509	0.000133333	0.000421637	-2.96446	0.423025	-7.00777	2.42149e-12	1.23254e-09	0.0005644	±	9.501e-05	0.00666	±	0.001147	Bacteria	Firmicutes	Bacilli	Bacillales	Paenibacillaceae	Brevibacillus	Brevibacillus borstelensis
294787	0.0001	0.000316228	-1.82151	0.333807	-5.45677	4.84865e-08	8.7407e-06	0.001138	±	8.633e-05	0.005489	±	0.000715	Bacteria	Firmicutes	Bacilli	Bacillales	Paenibacillaceae	Paenibacillus	Paenibacillus humicus
294793	0.0001	0.000316228	-1.02121	0.320042	-3.19086	0.00141851	0.0257056	0.002138	±	0.0002238	0.005724	±	0.0006251	Bacteria	Firmicutes	Bacilli	Bacillales	Paenibacillaceae	Paenibacillus	Paenibacillus larvae
294859	0.0002	0.000632456	-1.45569	0.442099	-3.29268	0.000992385	0.0199006	0.0004196	±	7.904e-05	0.001734	±	0.0005416	Bacteria	Firmicutes	Bacilli	Bacillales	Paenibacillaceae	Paenibacillus	Paenibacillus sp. Dex70-1B
294981	0.000133333	0.000421637	-1.16188	0.386647	-3.00502	0.00265565	0.0396538	0.0005904	±	0.0002126	0.00179	±	0.0002386	Bacteria	Firmicutes	Bacilli	Bacillales	Paenibacillaceae	Paenibacillus	Paenibacillus sp. SH-55
203614	0.000133333	0.000421637	-1.23578	0.342468	-3.60846	0.000308022	0.00872445	0.001899	±	0.0002219	0.005908	±	0.0007124	Bacteria	Firmicutes	Bacilli	Bacillales	Planococcaceae	Kurthia	Kurthia zopfii
313012	0.0002	0.000632456	-1.17367	0.404229	-2.90348	0.00369046	0.0491286	0.000714	±	8.69e-05	0.002227	±	0.0007418	Bacteria	Firmicutes	Bacilli	Bacillales	Planococcaceae	Planomicrobium	Planomicrobium chinense
356795	0.000133333	0.000421637	-2.85185	0.720417	-3.95861	7.53879e-05	0.00303469	1.748e-05	±	1.748e-05	0.0009546	±	0.000319	Bacteria	Firmicutes	Bacilli	Bacillales	Planococcaceae	Sporosarcina	Sporosarcina sp. A20
357617	0.0001	0.000316228	-4.05634	0.501377	-8.0904	5.94686e-16	5.71758e-13	0.0001536	±	9.167e-05	0.005137	±	0.0006853	Bacteria	Firmicutes	Bacilli	Bacillales	Staphylococcaceae	Staphylococcus	Staphylococcus aureus
357588	0.0002	0.000632456	-2.05161	0.418242	-4.90532	9.32738e-07	0.000107239	0.0007882	±	0.000228	0.004565	±	0.0008218	Bacteria	Firmicutes	Bacilli	Bacillales	Staphylococcaceae	Staphylococcus	Staphylococcus aureus
358037	0.0002	0.000632456	-1.9374	0.43181	-4.48669	7.23371e-06	0.00056903	0.0003165	±	0.0001448	0.001965	±	0.0002669	Bacteria	Firmicutes	Bacilli	Bacillales	Staphylococcaceae	Staphylococcus	Staphylococcus sp. CDC25
358076	0.0001	0.000316228	-1.31562	0.42694	-3.08152	0.00205948	0.0331711	0.000409	±	4.514e-05	0.00149	±	0.000384	Bacteria	Firmicutes	Bacilli	Bacillales	Staphylococcaceae	Staphylococcus	Staphylococcus sp. T-02
358084	0.0002	0.000632456	-1.58386	0.354607	-4.46654	7.94953e-06	0.000603398	0.001471	±	0.0001667	0.005909	±	0.001129	Bacteria	Firmicutes	Bacilli	Bacillales	Staphylococcaceae	Staphylococcus	Staphylococcus warneri
105371	0.0001	0.000316228	-2.11207	0.45688	-4.62281	3.78585e-06	0.000325959	0.0002433	±	9.662e-05	0.001791	±	0.0002972	Bacteria	Firmicutes	Bacilli	Lactobacillales	Enterococcaceae	Enterococcus	Enterococcus faecalis
105517	0.000133333	0.000421637	-1.08373	0.365033	-2.96886	0.0029891	0.0428164	0.001601	±	0.0003303	0.004424	±	0.000743	Bacteria	Firmicutes	Bacilli	Lactobacillales	Enterococcaceae	Enterococcus	Enterococcus faecium
204410	0.0002	0.000421637	-2.29156	0.641845	-3.57027	0.000356618	0.00973443	5.93e-05	±	2.452e-05	0.0008562	±	0.0002004	Bacteria	Firmicutes	Bacilli	Lactobacillales	Lactobacillaceae	Lactobacillus	Lactobacillus curvatus
204819	0.000133333	0.000421637	-1.77446	0.488451	-3.63284	0.000280322	0.00804519	0.0002613	±	0.0001183	0.001412	±	0.000373	Bacteria	Firmicutes	Bacilli	Lactobacillales	Lactobacillaceae	Lactobacillus	Lactobacillus suebicus
300834	0.000233333	0.000498145	-1.36298	0.464312	-2.93548	0.0033303	0.046005	0.0002902	±	8.183e-05	0.001134	±	0.0002102	Bacteria	Firmicutes	Bacilli	Lactobacillales	Lactobacillaceae	Pediococcus	Pediococcus acidilactici
246000	0.000133333	0.000421637	-4.93491	0.686723	-7.18617	6.66321e-13	3.71979e-10	1.942e-05	±	1.942e-05	0.004445	±	0.001328	Bacteria	Firmicutes	Bacilli	Lactobacillales	Leuconostocaceae	Leuconostoc	Leuconostoc citreum
204896	0.0001	0.000316228	-1.27704	0.353231	-3.61531	0.000299986	0.00852472	0.001908	±	0.0003776	0.005964	±	0.0006468	Bacteria	Firmicutes	Bacilli	Lactobacillales	Streptococcaceae	Lactococcus	Lactococcus lactis
360478	0.0002	0.000632456	-1.28121	0.377539	-3.39358	0.000689843	0.0157616	0.002168	±	0.000275	0.006876	±	0.001554	Bacteria	Firmicutes	Bacilli	Lactobacillales	Streptococcaceae	Streptococcus	Streptococcus pneumoniae
66347	0.000333333	0.000720082	-1.38226	0.326963	-4.22757	2.36231e-05	0.00131878	0.001172	±	0.0002356	0.003975	±	0.0002625	Bacteria	Firmicutes	Clostridia	Clostridiales	Clostridiaceae	Clostridium	Clostridium argentinense
66682	0.000133333	0.000421637	-1.07098	0.362869	-2.95142	0.0031632	0.0444698	0.0006308	±	0.0001065	0.001826	±	0.0001833	Bacteria	Firmicutes	Clostridia	Clostridiales	Clostridiaceae	Clostridium	Clostridium sp. CA6
111172	0.0001	0.000316228	-2.85876	0.645712	-4.42731	9.54162e-06	0.000693812	6.266e-05	±	4.389e-05	0.001329	±	0.0004647	Bacteria	Firmicutes	Clostridia	Clostridiales	Eubacteriaceae	Eubacterium	Eubacterium rectale
340359	0.0002	0.000632456	-1.4473	0.471461	-3.06982	0.00214191	0.0341955	0.0002568	±	5.058e-05	0.001081	±	0.0001306	Bacteria	Firmicutes	Clostridia	Clostridiales	Lachnospiraceae	Blautia	[Ruminococcus] gnavus
86606	0.0001	0.000316228	-2.45803	0.816579	-3.01016	0.00261114	0.0391425	0	±	0	0.0005452	±	0.0001973	Bacteria	Firmicutes	Clostridia	Clostridiales	Peptococcaceae	Desulfotomaculum	Desulfotomaculum thermobenzoicum
272129	0.000133333	0.000421637	-1.17182	0.337831	-3.46865	0.000523089	0.0129138	0.001331	±	0.0002449	0.004033	±	0.0005035	Bacteria	Firmicutes	Clostridia	Natranaerobiales	Natranaerobiaceae	Natranaerobius	Natranaerobius thermophilus
371349	0.0001	0.000316228	-1.06232	0.339011	-3.1336	0.00172678	0.0292689	0.01286	±	0.001962	0.034	±	0.002974	Bacteria	Firmicutes	Clostridia	Thermoanaerobacterales	Thermoanaerobacteraceae	Thermoanaerobacter	Thermoanaerobacter mathranii
371339	0.00016	0.000505964	-3.33634	0.988068	-3.37663	0.000733792	0.016335	0.003939	±	0.0009759	0.05333	±	0.03017	Bacteria	Firmicutes	Clostridia	Thermoanaerobacterales	Thermoanaerobacterales Family III. Incertae Sedis	Thermoanaerobacterium	Thermoanaerobacterium thermosaccharolyticum
356724	0.000133333	0.000421637	-1.09119	0.338079	-3.22763	0.00124821	0.0236476	0.0008522	±	0.0001297	0.002491	±	0.0002865	Bacteria	Firmicutes	Negativicutes	Selenomonadales	Veillonellaceae	Sporomusa	Sporomusa ovata
119610	0.000133333	0.000421637	-1.15983	0.36145	-3.20881	0.00133283	0.0247755	0.004371	±	0.001028	0.01208	±	0.001	Bacteria	Fusobacteria	Fusobacteriia	Fusobacteriales	Fusobacteriaceae	Fusobacterium	Fusobacterium nucleatum
371959	0.000133333	0.000421637	-2.35348	0.56005	-4.20227	2.64256e-05	0.00139854	0.0001354	±	4.794e-05	0.00139	±	0.0004306	Bacteria	Gammaproteobacteria	Gammaproteobacteria	Chromatiales	Chromatiaceae	Thiodictyon	Thiodictyon sp. f4
371887	0.0001	0.000316228	-1.62216	0.402869	-4.02652	5.6608e-05	0.0024249	0.000483	±	0.0001044	0.002169	±	0.0004051	Bacteria	Gammaproteobacteria	Gammaproteobacteria	Chromatiales	Ectothiorhodospiraceae	Thioalkalivibrio	Thioalkalivibrio nitratireducens
110074	0.0002	0.000632456	-1.30643	0.403162	-3.24047	0.00119332	0.0229463	0.00261	±	0.0005965	0.008216	±	0.001095	Bacteria	Gammaproteobacteria	Gammaproteobacteria	Enterobacteriales	Enterobacteriaceae	Escherichia	Escherichia coli
295953	0.0004	0.000699206	-1.84778	0.412781	-4.47642	7.59035e-06	0.000586422	0.000377	±	0.0001369	0.001984	±	0.0002238	Bacteria	Gammaproteobacteria	Gammaproteobacteria	Enterobacteriales	Enterobacteriaceae	Pantoea	Pantoea agglomerans
341991	0.0001	0.000316228	-1.04656	0.345144	-3.03222	0.00242758	0.0373438	0.0008772	±	0.0001341	0.002486	±	0.0003556	Bacteria	Gammaproteobacteria	Gammaproteobacteria	Enterobacteriales	Enterobacteriaceae	Salmonella	Salmonella enterica
260974	0.000333333	0.000720082	-2.10758	0.367931	-5.72818	1.01514e-08	2.3424e-06	0.02952	±	0.006258	0.1585	±	0.03277	Bacteria	Gammaproteobacteria	Gammaproteobacteria	Methylococcales	Methylococcaceae	Methylobacter	Methylobacter marinus
6435	0.0001	0.000316228	-1.31907	0.38272	-3.44657	0.000567756	0.0137421	0.001228	±	0.0002233	0.004135	±	0.0008582	Bacteria	Gammaproteobacteria	Gammaproteobacteria	Pasteurellales	Pasteurellaceae	Aggregatibacter	Aggregatibacter actinomycetemcomitans
300062	0.000366667	0.000867094	-1.68289	0.523427	-3.21514	0.00130379	0.0243665	0.0001752	±	5.911e-05	0.0009866	±	0.0001881	Bacteria	Gammaproteobacteria	Gammaproteobacteria	Pasteurellales	Pasteurellaceae	Basfia	Pasteurellaceae bacterium JF4016
300066	0.0001	0.000316228	-1.7443	0.519965	-3.35465	0.000794658	0.0172768	0.0001752	±	5.911e-05	0.001036	±	0.0001942	Bacteria	Gammaproteobacteria	Gammaproteobacteria	Pasteurellales	Pasteurellaceae	Basfia	Pasteurellaceae bacterium JF4142
128694	0.0001	0.000316228	-1.34619	0.343798	-3.91564	9.01633e-05	0.00342186	0.001455	±	0.0002412	0.004846	±	0.0007234	Bacteria	Gammaproteobacteria	Gammaproteobacteria	Pasteurellales	Pasteurellaceae	Haemophilus	Haemophilus influenzae
325965	0.0001	0.000316228	-1.22916	0.33681	-3.64941	0.000262847	0.00765797	0.002189	±	0.0003879	0.006682	±	0.0007793	Bacteria	Gammaproteobacteria	Gammaproteobacteria	Pseudomonadales	Pseudomonadaceae	Pseudomonas	Pseudomonas sp. OM2164
326080	0.0002	0.000632456	-1.73242	0.363757	-4.76258	1.91133e-06	0.00018794	0.0008554	±	0.0002817	0.003735	±	0.0005224	Bacteria	Gammaproteobacteria	Gammaproteobacteria	Pseudomonadales	Pseudomonadaceae	Pseudomonas	Pseudomonas sp. R21-1
326284	0.0001	0.000316228	-1.8326	0.559279	-3.27673	0.00105017	0.0207944	0.0001471	±	9.983e-05	0.001034	±	0.0002868	Bacteria	Gammaproteobacteria	Gammaproteobacteria	Pseudomonadales	Pseudomonadaceae	Pseudomonas	Pseudomonas sp. TM1B2
308260	0.0001	0.000316228	-1.15338	0.359179	-3.21117	0.00132195	0.0246098	0.0007244	±	0.0001842	0.002164	±	0.0002924	Bacteria	Gammaproteobacteria	Gammaproteobacteria	Vibrionales	Vibrionaceae	Photobacterium	Photobacterium leiognathi
387860	0.0001	0.000316228	-1.04132	0.336424	-3.09525	0.00196646	0.0321053	0.002346	±	0.0003683	0.006199	±	0.001013	Bacteria	Gammaproteobacteria	Gammaproteobacteria	Vibrionales	Vibrionaceae	Vibrio	Vibrio parahaemolyticus
375626	0.000233333	0.000498145	-2.49709	0.536797	-4.65183	3.28999e-06	0.000291982	0.0001328	±	3.622e-05	0.001542	±	0.0003459	Bacteria	Spirochaetes	Spirochaetia	Spirochaetales	Spirochaetaceae	Treponema	Treponema azotonutricium
125203	0.000133333	0.000421637	-1.32674	0.335864	-3.95024	7.8074e-05	0.00312043	0.000834	±	9.308e-05	0.002856	±	0.0003431	Bacteria	Tenericutes	Mollicutes	Acholeplasmatales	Acholeplasmataceae	Candidatus Phytoplasma	Goldenrain phytoplasma
269176	0.000266667	0.000562183	-1.16754	0.382737	-3.0505	0.00228462	0.0356516	0.0005672	±	6.151e-05	0.001764	±	0.0003368	Bacteria	Tenericutes	Mollicutes	Mycoplasmatales	Mycoplasmataceae	Mycoplasma	Mycoplasma feliminutum
305414	0.0002	0.000632456	-1.09094	0.341441	-3.19511	0.00139778	0.0255193	0.005066	±	0.0004368	0.01407	±	0.001518	Bacteria	Thermotogae	Thermotogae (class)	Thermotogales	Thermotogaceae	Petrotoga	Petrotoga mobilis
104357	0.000133333	0.000421637	-3.796	0.72672	-5.22347	1.75602e-07	2.66576e-05	0	±	0	0.001587	±	0.0003785	Bacteria	unclassified (derived from Bacteria)	unclassified (derived from Bacteria)	unclassified (derived from Bacteria)	unclassified (derived from Bacteria)	unclassified (derived from Bacteria)	enrichment culture clone MAR56
385097	0.0001	0.000316228	-1.77701	0.348807	-5.09452	3.49618e-07	4.80198e-05	0.003348	±	0.0004676	0.01492	±	0.001484	Bacteria	unclassified (derived from Bacteria)	unclassified (derived from Bacteria)	unclassified (derived from Bacteria)	unclassified (derived from Bacteria)	unclassified (derived from Bacteria)	unidentified prokaryotic organism
384431	0.0002	0.000632456	-2.1	0.441911	-4.7521	2.01317e-06	0.00019573	0.0004637	±	0.0001661	0.002844	±	0.0008312	Bacteria	unclassified (derived from Proteobacteria)	unclassified (derived from Proteobacteria)	unclassified (derived from Proteobacteria)	unclassified (derived from Proteobacteria)	unclassified (derived from Proteobacteria)	uncultured proteobacterium

## Sheet: B
OTU IDs	RandomForest		DeSeq2 method					Relative abundance of archaeal species (% Mean ± S.E.M.)						Archaeal taxonomy
	Importance Score	Standard Deviation	log2FoldChange	lfcSE	Wald- Statistics	P-value	Adjusted P-value (BH)	Forest			Pasture			Kingdom	Phylum	Class	Order	Family	Genus	Species
86766	0.001	0.000831479	2.87493	0.461512	6.22936	4.68336e-10	6.17353e-09	0.0842937	±	0.01852	0.011747	±	0.002826	Archaea	Crenarchaeota	Thermoprotei	Desulfurococcales	Desulfurococcaceae	Desulfurococcus	Desulfurococcus mobilis
86771	0.00126667	0.0013128	3.53302	0.45319	7.79589	6.39562e-15	1.95235e-13	0.176299	±	0.02829	0.0168949	±	0.005366	Archaea	Crenarchaeota	Thermoprotei	Desulfurococcales	Desulfurococcaceae	Desulfurococcus	Desulfurococcus sp. SY
363874	0.00146	0.0012967	1.43022	0.358657	3.9877	6.67163e-05	0.000455241	0.0544223	±	0.005013	0.0235667	±	0.004444	Archaea	Crenarchaeota	Thermoprotei	Desulfurococcales	Desulfurococcaceae	Sulfophobococcus	Sulfophobococcus zilligii
330359	0.000933333	0.00108639	3.29863	0.566389	5.82397	5.74664e-09	7.09159e-08	0.0537514	±	0.01089	0.00330472	±	0.001514	Archaea	Crenarchaeota	Thermoprotei	Desulfurococcales	Pyrodictiaceae	Pyrodictium	Pyrodictium occultum
115652	0.000433333	0.00106632	2.05093	0.714591	2.87007	0.00410383	0.0183094	0.0154259	±	0.004319	0.00177117	±	0.001771	Archaea	Crenarchaeota	Thermoprotei	Fervidicoccales	Fervidicoccaceae	Fervidicoccus	Fervidicoccus fontis
115662	0.00103333	0.000823273	2.34396	0.746373	3.14047	0.00168678	0.00850722	0.0163119	±	0.004771	0.000885583	±	0.0008856	Archaea	Crenarchaeota	Thermoprotei	Fervidicoccales	Fervidicoccaceae	Fervidicoccus	Fervidicoccus fontis
2008	0.000793333	0.000980023	2.31787	0.728711	3.18079	0.00146877	0.00767463	0.0162625	±	0.002706	0.000968007	±	0.000968	Archaea	Crenarchaeota	Thermoprotei	Sulfolobales	Sulfolobaceae	Acidianus	Acidianus tengchongensis
363773	0.00018	0.00038239	0.890263	0.346871	2.56655	0.0102715	0.0377053	0.152187	±	0.02626	0.104858	±	0.009904	Archaea	Crenarchaeota	Thermoprotei	Sulfolobales	Sulfolobaceae	Sulfolobus	Sulfolobus islandicus
363780	0.00116	0.00125519	3.07222	0.640169	4.79908	1.59397e-06	1.44453e-05	0.0338268	±	0.007275	0.00160135	±	0.001601	Archaea	Crenarchaeota	Thermoprotei	Sulfolobales	Sulfolobaceae	Sulfolobus	Sulfolobus islandicus
363809	0.000933333	0.000940186	1.62197	0.387873	4.1817	2.89341e-05	0.000215151	0.396627	±	0.07681	0.169596	±	0.01122	Archaea	Crenarchaeota	Thermoprotei	Sulfolobales	Sulfolobaceae	Sulfolobus	Sulfolobus solfataricus
363849	0.0001	0.000316228	1.87453	0.522	3.59105	0.000329348	0.00204313	0.216198	±	0.05093	0.0775865	±	0.02651	Archaea	Crenarchaeota	Thermoprotei	Sulfolobales	Sulfolobaceae	Sulfolobus	Sulfolobus sp. RC3
363903	0.00256	0.0024242	6.11473	0.564907	10.8243	2.64056e-27	7.65763e-25	0.564414	±	0.06618	0.00681103	±	0.00277	Archaea	Crenarchaeota	Thermoprotei	Sulfolobales	Sulfolobaceae	Sulfurisphaera	Sulfurisphaera ohwakuensis
371572	0.000813333	0.00107854	1.97584	0.714612	2.76492	0.00569365	0.0239298	0.0151905	±	0.004991	0.00170338	±	0.001044	Archaea	Crenarchaeota	Thermoprotei	Thermoproteales	Thermoproteaceae	Thermoproteus	Thermoproteus sp. IC-062
49151	0.00117333	0.00100429	5.83746	0.769194	7.58905	3.22253e-14	8.12638e-13	0.173664	±	0.04968	0	±	0	Archaea	Crenarchaeota	unclassified (derived from Crenarchaeota)	unclassified (derived from Crenarchaeota)	unclassified (derived from Crenarchaeota)	Candidatus Nitrosocaldus	Candidatus Nitrosocaldus yellowstonii
383241	0.0013	0.00137392	4.03291	0.375322	10.7452	6.24109e-27	1.20661e-24	1.0719	±	0.1267	0.0838119	±	0.00812	Archaea	Crenarchaeota	unclassified (derived from Crenarchaeota)	unclassified (derived from Crenarchaeota)	unclassified (derived from Crenarchaeota)	unclassified (derived from Crenarchaeota)	uncultured crenarchaeote
383243	0.00169333	0.0011582	4.06282	0.485802	8.36313	6.10759e-17	2.952e-15	0.904579	±	0.2483	0.065947	±	0.01421	Archaea	Crenarchaeota	unclassified (derived from Crenarchaeota)	unclassified (derived from Crenarchaeota)	unclassified (derived from Crenarchaeota)	unclassified (derived from Crenarchaeota)	uncultured crenarchaeote 29d5
383246	0.001	0.00125708	2.75307	0.538803	5.10961	3.22823e-07	3.22823e-06	1.55171	±	0.4273	0.308517	±	0.07211	Archaea	Crenarchaeota	unclassified (derived from Crenarchaeota)	unclassified (derived from Crenarchaeota)	unclassified (derived from Crenarchaeota)	unclassified (derived from Crenarchaeota)	uncultured crenarchaeote 57a5
383248	0.0011	0.00106632	2.45727	0.533583	4.60523	4.1201e-06	3.62069e-05	0.562082	±	0.1923	0.13908	±	0.02905	Archaea	Crenarchaeota	unclassified (derived from Crenarchaeota)	unclassified (derived from Crenarchaeota)	unclassified (derived from Crenarchaeota)	unclassified (derived from Crenarchaeota)	uncultured crenarchaeote 76h13
383250	0.00088	0.000685511	3.87633	0.576536	6.72349	1.77428e-11	3.11843e-10	0.347915	±	0.1298	0.0275214	±	0.008725	Archaea	Crenarchaeota	unclassified (derived from Crenarchaeota)	unclassified (derived from Crenarchaeota)	unclassified (derived from Crenarchaeota)	unclassified (derived from Crenarchaeota)	uncultured crenarchaeote DeepAnt-EC39
383622	0.0015	0.00138109	1.55507	0.316554	4.91249	8.99261e-07	8.55035e-06	0.104	±	0.01134	0.043432	±	0.002693	Archaea	Crenarchaeota	unclassified (derived from Crenarchaeota)	unclassified (derived from Crenarchaeota)	unclassified (derived from Crenarchaeota)	unclassified (derived from Crenarchaeota)	uncultured marine crenarchaeote
130030	0.00136	0.0011582	5.17043	0.47515	10.8817	1.4094e-27	7.65763e-25	0.54294	±	0.04099	0.0160799	±	0.003968	Archaea	Euryarchaeota	Halobacteria	Halobacteriales	Halobacteriaceae	Haloarcula	Haloarcula aidinensis
130038	0.0001	0.000316228	1.12969	0.362573	3.11574	0.00183482	0.00907824	0.0659607	±	0.01365	0.0387179	±	0.003174	Archaea	Euryarchaeota	Halobacteria	Halobacteriales	Halobacteriaceae	Haloarcula	Haloarcula japonica
130437	0.000333333	0.000720082	1.43692	0.555112	2.58853	0.00963878	0.0358365	0.372788	±	0.09763	0.178815	±	0.03166	Archaea	Euryarchaeota	Halobacteria	Halobacteriales	Halobacteriaceae	Haloquadratum	Haloquadratum walsbyi
260545	0.00118	0.0016233	2.09489	0.409615	5.11429	3.14915e-07	3.22823e-06	0.080245	±	0.0178	0.022598	±	0.002965	Archaea	Euryarchaeota	Methanobacteria	Methanobacteriales	Methanobacteriaceae	Methanothermobacter	Methanothermobacter thermautotrophicus
260576	0.0006	0.00126491	1.27491	0.43732	2.91528	0.0035537	0.0163249	0.695694	±	0.09203	0.396976	±	0.1336	Archaea	Euryarchaeota	Methanococci	Methanococcales	Methanocaldococcaceae	Methanocaldococcus	Methanocaldococcus jannaschii
260606	0.00103333	0.00109375	1.78762	0.39479	4.52803	5.95373e-06	5.15398e-05	0.137225	±	0.03495	0.0496554	±	0.00464	Archaea	Euryarchaeota	Methanococci	Methanococcales	Methanococcaceae	Methanothermococcus	Methanothermococcus thermolithotrophicus
49143	0.000333333	0.000544331	1.543	0.434143	3.55414	0.000379223	0.00231526	0.445436	±	0.1125	0.194889	±	0.03248	Archaea	Euryarchaeota	Methanomicrobia	Methanomicrobiales	unclassified (derived from Methanomicrobiales)	Methanoregula	Methanoregula boonei
330321	0.0012	0.00102077	4.79461	0.731422	6.55518	5.55738e-11	8.95356e-10	0.0834568	±	0.02161	0	±	0	Archaea	Euryarchaeota	Thermococci	Thermococcales	Thermococcaceae	Pyrococcus	Pyrococcus sp. ST700
330327	0.0007	0.000999383	2.74767	0.646571	4.24961	2.14147e-05	0.000163428	0.0273989	±	0.005959	0.00170338	±	0.001044	Archaea	Euryarchaeota	Thermococci	Thermococcales	Thermococcaceae	Pyrococcus	Pyrococcus sp. V232
371421	0.000733333	0.00127463	3.09424	0.43108	7.17788	7.08014e-13	1.4666e-11	0.33829	±	0.06355	0.0496913	±	0.006896	Archaea	Euryarchaeota	Thermococci	Thermococcales	Thermococcaceae	Thermococcus	Thermococcus celer
371459	0.00216	0.00234636	2.53873	0.78535	3.23261	0.00122665	0.00677579	0.0162238	±	0.003503	0	±	0	Archaea	Euryarchaeota	Thermococci	Thermococcales	Thermococcaceae	Thermococcus	Thermococcus sp.
371458	0.00163333	0.00138288	2.53873	0.78535	3.23261	0.00122665	0.00677579	0.0162238	±	0.003503	0	±	0	Archaea	Euryarchaeota	Thermococci	Thermococcales	Thermococcaceae	Thermococcus	Thermococcus sp. 26/2
371483	0.00123333	0.001432	3.04758	0.625589	4.87154	1.10732e-06	1.03588e-05	0.035172	±	0.005609	0.00161847	±	0.0009912	Archaea	Euryarchaeota	Thermococci	Thermococcales	Thermococcaceae	Thermococcus	Thermococcus sp. KI
371484	0.000946667	0.0010949	3.29268	0.454506	7.24453	4.33937e-13	1.00673e-11	0.126896	±	0.02249	0.0134015	±	0.00424	Archaea	Euryarchaeota	Thermococci	Thermococcales	Thermococcaceae	Thermococcus	Thermococcus sp. KS-1
383699	0.00108	0.000902562	1.8641	0.422478	4.41231	1.02275e-05	8.47424e-05	0.0490712	±	0.01016	0.0144273	±	0.003696	Archaea	Euryarchaeota	unclassified (derived from Euryarchaeota)	unclassified (derived from Euryarchaeota)	unclassified (derived from Euryarchaeota)	unclassified (derived from Euryarchaeota)	uncultured marine group II euryarchaeote KM3-136-D10
53790	0.000433333	0.000943464	2.35952	0.575312	4.10129	4.10848e-05	0.0002906	0.656776	±	0.2893	0.169817	±	0.04613	Archaea	Thaumarchaeota	unclassified (derived from Thaumarchaeota)	Cenarchaeales	Cenarchaeaceae	Cenarchaeum	Cenarchaeum symbiosum
276665	0.0003	0.000483046	2.23163	0.531462	4.19905	2.68039e-05	0.0002019	0.774863	±	0.2171	0.230931	±	0.07272	Archaea	Thaumarchaeota	unclassified (derived from Thaumarchaeota)	Nitrosopumilales	Nitrosopumilaceae	Nitrosopumilus	Nitrosopumilus maritimus
276664	0.000826667	0.00101115	2.97733	0.472938	6.29538	3.06644e-10	4.20945e-09	0.732992	±	0.1858	0.121848	±	0.0151	Archaea	Thaumarchaeota	unclassified (derived from Thaumarchaeota)	Nitrosopumilales	Nitrosopumilaceae	Nitrosopumilus	Nitrosopumilus maritimus
49153	0.00161333	0.00157662	3.93621	0.470304	8.36949	5.78689e-17	2.952e-15	1.27832	±	0.247	0.107555	±	0.02839	Archaea	Thaumarchaeota	unclassified (derived from Thaumarchaeota)	Nitrososphaerales	Nitrososphaeraceae	Nitrososphaera	Candidatus Nitrososphaera gargensis
383245	0.00123333	0.0014059	1.30013	0.342438	3.7967	0.000146636	0.000955603	0.313222	±	0.03394	0.169094	±	0.00628	Archaea	Thaumarchaeota	unclassified (derived from Thaumarchaeota)	unclassified (derived from Thaumarchaeota)	unclassified (derived from Thaumarchaeota)	unclassified (derived from Thaumarchaeota)	uncultured crenarchaeote 4B7
383247	0.00078	0.00126688	4.33984	0.539861	8.03881	9.07138e-16	3.75814e-14	0.488346	±	0.1346	0.0288246	±	0.004474	Archaea	Thaumarchaeota	unclassified (derived from Thaumarchaeota)	unclassified (derived from Thaumarchaeota)	unclassified (derived from Thaumarchaeota)	unclassified (derived from Thaumarchaeota)	uncultured crenarchaeote 74A4
383249	0.000766667	0.000903355	2.97031	0.825945	3.59626	0.000322823	0.00203519	0.0237597	±	0.01366	0	±	0	Archaea	Thaumarchaeota	unclassified (derived from Thaumarchaeota)	unclassified (derived from Thaumarchaeota)	unclassified (derived from Thaumarchaeota)	unclassified (derived from Thaumarchaeota)	uncultured crenarchaeote 83A10
383623	0.00141333	0.00118209	2.30252	0.397192	5.79699	6.75171e-09	8.15832e-08	0.300373	±	0.03343	0.0787081	±	0.01678	Archaea	Thaumarchaeota	unclassified (derived from Thaumarchaeota)	unclassified (derived from Thaumarchaeota)	unclassified (derived from Thaumarchaeota)	unclassified (derived from Thaumarchaeota)	uncultured marine crenarchaeote AD1000-202-A2
383624	0.0007	0.000948683	2.43441	0.399139	6.09915	1.06633e-09	1.34451e-08	0.231573	±	0.03617	0.0545636	±	0.00715	Archaea	Thaumarchaeota	unclassified (derived from Thaumarchaeota)	unclassified (derived from Thaumarchaeota)	unclassified (derived from Thaumarchaeota)	unclassified (derived from Thaumarchaeota)	uncultured marine crenarchaeote AD1000-207-H3
383625	0.000233333	0.000498145	1.09048	0.445128	2.44981	0.0142931	0.0493452	0.205676	±	0.05204	0.122586	±	0.01176	Archaea	Thaumarchaeota	unclassified (derived from Thaumarchaeota)	unclassified (derived from Thaumarchaeota)	unclassified (derived from Thaumarchaeota)	unclassified (derived from Thaumarchaeota)	uncultured marine crenarchaeote AD1000-23-H12
383626	0.0001	0.000316228	1.29499	0.427493	3.02927	0.00245145	0.0114664	0.390212	±	0.08321	0.214526	±	0.02645	Archaea	Thaumarchaeota	unclassified (derived from Thaumarchaeota)	unclassified (derived from Thaumarchaeota)	unclassified (derived from Thaumarchaeota)	unclassified (derived from Thaumarchaeota)	uncultured marine crenarchaeote AD1000-325-A12
383627	0.00142667	0.00165677	2.91799	0.449265	6.49502	8.302e-11	1.26715e-09	0.373257	±	0.07883	0.0635652	±	0.01311	Archaea	Thaumarchaeota	unclassified (derived from Thaumarchaeota)	unclassified (derived from Thaumarchaeota)	unclassified (derived from Thaumarchaeota)	unclassified (derived from Thaumarchaeota)	uncultured marine crenarchaeote AD1000-56-E4
383628	0.0007	0.00126149	3.82794	0.440191	8.69608	3.43544e-18	1.99255e-16	0.555085	±	0.09988	0.0487229	±	0.003934	Archaea	Thaumarchaeota	unclassified (derived from Thaumarchaeota)	unclassified (derived from Thaumarchaeota)	unclassified (derived from Thaumarchaeota)	unclassified (derived from Thaumarchaeota)	uncultured marine crenarchaeote HF4000_ANIW133C7
383630	0.00140667	0.00163947	3.22497	0.394835	8.16789	3.13818e-16	1.40011e-14	0.392615	±	0.05283	0.0527913	±	0.008701	Archaea	Thaumarchaeota	unclassified (derived from Thaumarchaeota)	unclassified (derived from Thaumarchaeota)	unclassified (derived from Thaumarchaeota)	unclassified (derived from Thaumarchaeota)	uncultured marine crenarchaeote HF4000_ANIW133K13
383631	0.00181333	0.00176462	2.89104	0.405776	7.12472	1.04296e-12	2.01639e-11	0.471931	±	0.07588	0.0818878	±	0.01175	Archaea	Thaumarchaeota	unclassified (derived from Thaumarchaeota)	unclassified (derived from Thaumarchaeota)	unclassified (derived from Thaumarchaeota)	unclassified (derived from Thaumarchaeota)	uncultured marine crenarchaeote HF4000_ANIW133M9
383632	0.000733333	0.00127463	2.77744	0.430752	6.44788	1.13428e-10	1.68688e-09	0.473824	±	0.08574	0.0886166	±	0.02163	Archaea	Thaumarchaeota	unclassified (derived from Thaumarchaeota)	unclassified (derived from Thaumarchaeota)	unclassified (derived from Thaumarchaeota)	unclassified (derived from Thaumarchaeota)	uncultured marine crenarchaeote HF4000_ANIW133O4
383633	0.001	0.00118634	3.45346	0.44255	7.80353	6.01981e-15	1.93972e-13	0.626693	±	0.1321	0.0717082	±	0.008203	Archaea	Thaumarchaeota	unclassified (derived from Thaumarchaeota)	unclassified (derived from Thaumarchaeota)	unclassified (derived from Thaumarchaeota)	unclassified (derived from Thaumarchaeota)	uncultured marine crenarchaeote HF4000_ANIW137N13
383635	0.0007	0.000948683	2.38795	0.449006	5.31831	1.04733e-07	1.12491e-06	0.283254	±	0.07839	0.0708369	±	0.01375	Archaea	Thaumarchaeota	unclassified (derived from Thaumarchaeota)	unclassified (derived from Thaumarchaeota)	unclassified (derived from Thaumarchaeota)	unclassified (derived from Thaumarchaeota)	uncultured marine crenarchaeote HF4000_ANIW141J13
383636	0.00139333	0.00110953	2.53522	0.402885	6.29266	3.1208e-10	4.20945e-09	0.268251	±	0.04334	0.0596152	±	0.01185	Archaea	Thaumarchaeota	unclassified (derived from Thaumarchaeota)	unclassified (derived from Thaumarchaeota)	unclassified (derived from Thaumarchaeota)	unclassified (derived from Thaumarchaeota)	uncultured marine crenarchaeote HF4000_ANIW141M12
383637	0.0001	0.000316228	1.69942	0.391305	4.34294	1.40587e-05	0.000113251	0.296711	±	0.04829	0.118947	±	0.01066	Archaea	Thaumarchaeota	unclassified (derived from Thaumarchaeota)	unclassified (derived from Thaumarchaeota)	unclassified (derived from Thaumarchaeota)	unclassified (derived from Thaumarchaeota)	uncultured marine crenarchaeote HF4000_ANIW141M18
383638	0.000433333	0.000588994	3.4079	0.464253	7.34062	2.12612e-13	5.13813e-12	0.454508	±	0.116	0.0531071	±	0.007341	Archaea	Thaumarchaeota	unclassified (derived from Thaumarchaeota)	unclassified (derived from Thaumarchaeota)	unclassified (derived from Thaumarchaeota)	unclassified (derived from Thaumarchaeota)	uncultured marine crenarchaeote HF4000_ANIW141N1
383639	0.00138667	0.00155359	4.02458	0.425097	9.46744	2.86778e-21	4.15828e-19	0.431556	±	0.06557	0.0318605	±	0.00262	Archaea	Thaumarchaeota	unclassified (derived from Thaumarchaeota)	unclassified (derived from Thaumarchaeota)	unclassified (derived from Thaumarchaeota)	unclassified (derived from Thaumarchaeota)	uncultured marine crenarchaeote HF4000_ANIW141O9
383640	0.000733333	0.00166889	2.56232	0.456734	5.6101	2.02215e-08	2.25548e-07	0.192542	±	0.06034	0.0383802	±	0.003912	Archaea	Thaumarchaeota	unclassified (derived from Thaumarchaeota)	unclassified (derived from Thaumarchaeota)	unclassified (derived from Thaumarchaeota)	unclassified (derived from Thaumarchaeota)	uncultured marine crenarchaeote HF4000_ANIW93E5
383642	0.0016	0.00166889	2.85433	0.375902	7.59327	3.11923e-14	8.12638e-13	0.452435	±	0.03664	0.0809342	±	0.01108	Archaea	Thaumarchaeota	unclassified (derived from Thaumarchaeota)	unclassified (derived from Thaumarchaeota)	unclassified (derived from Thaumarchaeota)	unclassified (derived from Thaumarchaeota)	uncultured marine crenarchaeote HF4000_ANIW93I24
383643	0.000446667	0.000596326	2.82702	0.425491	6.64414	3.04995e-11	5.05421e-10	0.302048	±	0.05125	0.0541097	±	0.009617	Archaea	Thaumarchaeota	unclassified (derived from Thaumarchaeota)	unclassified (derived from Thaumarchaeota)	unclassified (derived from Thaumarchaeota)	unclassified (derived from Thaumarchaeota)	uncultured marine crenarchaeote HF4000_ANIW93J19
383644	0.00178	0.00227603	3.48037	0.494798	7.03392	2.00804e-12	3.75698e-11	0.556529	±	0.1452	0.0631872	±	0.01028	Archaea	Thaumarchaeota	unclassified (derived from Thaumarchaeota)	unclassified (derived from Thaumarchaeota)	unclassified (derived from Thaumarchaeota)	unclassified (derived from Thaumarchaeota)	uncultured marine crenarchaeote HF4000_ANIW97J3
383645	0.00170667	0.00131024	1.70395	0.385144	4.42418	9.68102e-06	8.13767e-05	0.316909	±	0.02752	0.127644	±	0.02187	Archaea	Thaumarchaeota	unclassified (derived from Thaumarchaeota)	unclassified (derived from Thaumarchaeota)	unclassified (derived from Thaumarchaeota)	unclassified (derived from Thaumarchaeota)	uncultured marine crenarchaeote HF4000_ANIW97M7
383646	0.00048	0.000931108	1.55057	0.567838	2.73065	0.0063209	0.026375	0.323555	±	0.04287	0.146135	±	0.07777	Archaea	Thaumarchaeota	unclassified (derived from Thaumarchaeota)	unclassified (derived from Thaumarchaeota)	unclassified (derived from Thaumarchaeota)	unclassified (derived from Thaumarchaeota)	uncultured marine crenarchaeote HF4000_ANIW97P9
383649	0.00028	0.000885438	1.05845	0.395496	2.67625	0.007445	0.0301965	0.428862	±	0.05461	0.271686	±	0.03991	Archaea	Thaumarchaeota	unclassified (derived from Thaumarchaeota)	unclassified (derived from Thaumarchaeota)	unclassified (derived from Thaumarchaeota)	unclassified (derived from Thaumarchaeota)	uncultured marine crenarchaeote HF4000_APKG10I20
383650	0.000266667	0.000843274	2.31084	0.512212	4.51148	6.43754e-06	5.49085e-05	0.396563	±	0.1181	0.105272	±	0.01933	Archaea	Thaumarchaeota	unclassified (derived from Thaumarchaeota)	unclassified (derived from Thaumarchaeota)	unclassified (derived from Thaumarchaeota)	unclassified (derived from Thaumarchaeota)	uncultured marine crenarchaeote HF4000_APKG10L15
383652	0.00173333	0.00127425	3.52486	0.40166	8.77575	1.69769e-18	1.23082e-16	0.522974	±	0.07778	0.0570654	±	0.006618	Archaea	Thaumarchaeota	unclassified (derived from Thaumarchaeota)	unclassified (derived from Thaumarchaeota)	unclassified (derived from Thaumarchaeota)	unclassified (derived from Thaumarchaeota)	uncultured marine crenarchaeote HF4000_APKG3B16
383653	0.0012	0.00131656	3.19049	0.497169	6.41732	1.38693e-10	2.01104e-09	0.47148	±	0.1289	0.0680159	±	0.007305	Archaea	Thaumarchaeota	unclassified (derived from Thaumarchaeota)	unclassified (derived from Thaumarchaeota)	unclassified (derived from Thaumarchaeota)	unclassified (derived from Thaumarchaeota)	uncultured marine crenarchaeote HF4000_APKG3D24
383654	0.00121333	0.00100163	3.47365	0.389735	8.91283	4.97451e-19	4.12173e-17	0.321982	±	0.03219	0.0350354	±	0.002451	Archaea	Thaumarchaeota	unclassified (derived from Thaumarchaeota)	unclassified (derived from Thaumarchaeota)	unclassified (derived from Thaumarchaeota)	unclassified (derived from Thaumarchaeota)	uncultured marine crenarchaeote HF4000_APKG3E18
383655	0.000833333	0.00104527	2.2466	0.439615	5.11039	3.21494e-07	3.22823e-06	0.500915	±	0.08266	0.13887	±	0.02499	Archaea	Thaumarchaeota	unclassified (derived from Thaumarchaeota)	unclassified (derived from Thaumarchaeota)	unclassified (derived from Thaumarchaeota)	unclassified (derived from Thaumarchaeota)	uncultured marine crenarchaeote HF4000_APKG3H9
383657	0.00173333	0.00145551	2.58239	0.417228	6.1894	6.03942e-10	7.78414e-09	0.385009	±	0.07124	0.0823841	±	0.01318	Archaea	Thaumarchaeota	unclassified (derived from Thaumarchaeota)	unclassified (derived from Thaumarchaeota)	unclassified (derived from Thaumarchaeota)	unclassified (derived from Thaumarchaeota)	uncultured marine crenarchaeote HF4000_APKG3K8
383658	0.00127333	0.00161519	3.39584	0.388555	8.73967	2.33798e-18	1.5067e-16	0.299101	±	0.02357	0.0336314	±	0.00563	Archaea	Thaumarchaeota	unclassified (derived from Thaumarchaeota)	unclassified (derived from Thaumarchaeota)	unclassified (derived from Thaumarchaeota)	unclassified (derived from Thaumarchaeota)	uncultured marine crenarchaeote HF4000_APKG4H17
383660	0.0017	0.00107094	3.42349	0.490177	6.9842	2.86493e-12	5.19268e-11	0.227811	±	0.0671	0.024976	±	0.005332	Archaea	Thaumarchaeota	unclassified (derived from Thaumarchaeota)	unclassified (derived from Thaumarchaeota)	unclassified (derived from Thaumarchaeota)	unclassified (derived from Thaumarchaeota)	uncultured marine crenarchaeote HF4000_APKG5C13
383661	0.00151333	0.00133631	2.58904	0.396071	6.53681	6.28459e-11	9.85152e-10	0.301277	±	0.04451	0.0640454	±	0.008097	Archaea	Thaumarchaeota	unclassified (derived from Thaumarchaeota)	unclassified (derived from Thaumarchaeota)	unclassified (derived from Thaumarchaeota)	unclassified (derived from Thaumarchaeota)	uncultured marine crenarchaeote HF4000_APKG5E24
383662	0.00113333	0.00116746	2.10932	0.419068	5.03335	4.81978e-07	4.65912e-06	0.272129	±	0.05097	0.0817551	±	0.01891	Archaea	Thaumarchaeota	unclassified (derived from Thaumarchaeota)	unclassified (derived from Thaumarchaeota)	unclassified (derived from Thaumarchaeota)	unclassified (derived from Thaumarchaeota)	uncultured marine crenarchaeote HF4000_APKG5N21
383663	0.00151333	0.0012504	3.73101	0.47328	7.88332	3.18802e-15	1.08768e-13	0.215269	±	0.0475	0.0180406	±	0.003145	Archaea	Thaumarchaeota	unclassified (derived from Thaumarchaeota)	unclassified (derived from Thaumarchaeota)	unclassified (derived from Thaumarchaeota)	unclassified (derived from Thaumarchaeota)	uncultured marine crenarchaeote HF4000_APKG6B14
383664	0.000833333	0.00115737	3.45925	0.47832	7.23208	4.75661e-13	1.06109e-11	0.543289	±	0.1451	0.0633389	±	0.0106	Archaea	Thaumarchaeota	unclassified (derived from Thaumarchaeota)	unclassified (derived from Thaumarchaeota)	unclassified (derived from Thaumarchaeota)	unclassified (derived from Thaumarchaeota)	uncultured marine crenarchaeote HF4000_APKG6C9
383665	0.00156667	0.00173597	3.19099	0.444267	7.1826	6.83989e-13	1.4666e-11	0.420959	±	0.09064	0.057571	±	0.005461	Archaea	Thaumarchaeota	unclassified (derived from Thaumarchaeota)	unclassified (derived from Thaumarchaeota)	unclassified (derived from Thaumarchaeota)	unclassified (derived from Thaumarchaeota)	uncultured marine crenarchaeote HF4000_APKG6D3
383666	0.000466667	0.000612624	2.5562	0.405162	6.30909	2.8068e-10	3.9706e-09	0.328003	±	0.07453	0.0703516	±	0.009241	Archaea	Thaumarchaeota	unclassified (derived from Thaumarchaeota)	unclassified (derived from Thaumarchaeota)	unclassified (derived from Thaumarchaeota)	unclassified (derived from Thaumarchaeota)	uncultured marine crenarchaeote HF4000_APKG6D9
383667	0.0014	0.000644061	2.41475	0.362319	6.66471	2.65194e-11	4.52389e-10	0.182536	±	0.01658	0.0428894	±	0.004354	Archaea	Thaumarchaeota	unclassified (derived from Thaumarchaeota)	unclassified (derived from Thaumarchaeota)	unclassified (derived from Thaumarchaeota)	unclassified (derived from Thaumarchaeota)	uncultured marine crenarchaeote HF4000_APKG6J21
383668	0.00196667	0.00141814	3.14052	0.397181	7.90702	2.63613e-15	9.55597e-14	0.226835	±	0.02832	0.03052	±	0.003481	Archaea	Thaumarchaeota	unclassified (derived from Thaumarchaeota)	unclassified (derived from Thaumarchaeota)	unclassified (derived from Thaumarchaeota)	unclassified (derived from Thaumarchaeota)	uncultured marine crenarchaeote HF4000_APKG6N3
383669	0.00134667	0.0012792	4.07167	0.532844	7.6414	2.14866e-14	5.9344e-13	0.55861	±	0.2045	0.0389006	±	0.004205	Archaea	Thaumarchaeota	unclassified (derived from Thaumarchaeota)	unclassified (derived from Thaumarchaeota)	unclassified (derived from Thaumarchaeota)	unclassified (derived from Thaumarchaeota)	uncultured marine crenarchaeote HF4000_APKG7F11
383670	0.000266667	0.000886107	2.21343	0.457058	4.84279	1.28031e-06	1.1787e-05	0.417966	±	0.09659	0.117097	±	0.02457	Archaea	Thaumarchaeota	unclassified (derived from Thaumarchaeota)	unclassified (derived from Thaumarchaeota)	unclassified (derived from Thaumarchaeota)	unclassified (derived from Thaumarchaeota)	uncultured marine crenarchaeote HF4000_APKG7F19
383672	0.00098	0.00155367	1.77238	0.414821	4.27263	1.9318e-05	0.000151411	0.319203	±	0.0224	0.120848	±	0.03185	Archaea	Thaumarchaeota	unclassified (derived from Thaumarchaeota)	unclassified (derived from Thaumarchaeota)	unclassified (derived from Thaumarchaeota)	unclassified (derived from Thaumarchaeota)	uncultured marine crenarchaeote HF4000_APKG8D6
383673	0.0001	0.000316228	1.57271	0.434989	3.61552	0.000299748	0.00191048	0.287447	±	0.05982	0.126791	±	0.0395	Archaea	Thaumarchaeota	unclassified (derived from Thaumarchaeota)	unclassified (derived from Thaumarchaeota)	unclassified (derived from Thaumarchaeota)	unclassified (derived from Thaumarchaeota)	uncultured marine crenarchaeote HF4000_APKG8G15
383674	0.00121333	0.00101388	2.16145	0.377141	5.73115	9.97542e-09	1.18076e-07	0.170917	±	0.0293	0.0468324	±	0.006714	Archaea	Thaumarchaeota	unclassified (derived from Thaumarchaeota)	unclassified (derived from Thaumarchaeota)	unclassified (derived from Thaumarchaeota)	unclassified (derived from Thaumarchaeota)	uncultured marine crenarchaeote HF4000_APKG8G2
383675	0.0022	0.00182709	4.02415	0.42827	9.39627	5.65308e-21	6.55757e-19	0.410357	±	0.05602	0.0295874	±	0.003667	Archaea	Thaumarchaeota	unclassified (derived from Thaumarchaeota)	unclassified (derived from Thaumarchaeota)	unclassified (derived from Thaumarchaeota)	unclassified (derived from Thaumarchaeota)	uncultured marine crenarchaeote HF4000_APKG8I13
383676	0.00199333	0.0015207	2.57718	0.361204	7.13495	9.68198e-13	1.9364e-11	0.360128	±	0.04549	0.0777558	±	0.007024	Archaea	Thaumarchaeota	unclassified (derived from Thaumarchaeota)	unclassified (derived from Thaumarchaeota)	unclassified (derived from Thaumarchaeota)	unclassified (derived from Thaumarchaeota)	uncultured marine crenarchaeote HF4000_APKG8O8
383677	0.00116667	0.00137212	2.06041	0.401984	5.12559	2.96608e-07	3.12786e-06	0.497643	±	0.07868	0.154223	±	0.01987	Archaea	Thaumarchaeota	unclassified (derived from Thaumarchaeota)	unclassified (derived from Thaumarchaeota)	unclassified (derived from Thaumarchaeota)	unclassified (derived from Thaumarchaeota)	uncultured marine crenarchaeote HF4000_APKG9M20
383678	0.00136667	0.000935579	1.67198	0.38453	4.34811	1.37315e-05	0.000112173	0.267486	±	0.04228	0.111158	±	0.01371	Archaea	Thaumarchaeota	unclassified (derived from Thaumarchaeota)	unclassified (derived from Thaumarchaeota)	unclassified (derived from Thaumarchaeota)	unclassified (derived from Thaumarchaeota)	uncultured marine crenarchaeote HF4000_APKG9P22
383680	0.00126667	0.0013499	2.69551	0.471025	5.72264	1.04884e-08	1.21665e-07	0.672436	±	0.1713	0.134259	±	0.02494	Archaea	Thaumarchaeota	unclassified (derived from Thaumarchaeota)	unclassified (derived from Thaumarchaeota)	unclassified (derived from Thaumarchaeota)	unclassified (derived from Thaumarchaeota)	uncultured marine crenarchaeote KM3-34-D9
383681	0.000366667	0.000597319	1.9529	0.41467	4.70953	2.48285e-06	2.21547e-05	0.249912	±	0.04517	0.0853455	±	0.01862	Archaea	Thaumarchaeota	unclassified (derived from Thaumarchaeota)	unclassified (derived from Thaumarchaeota)	unclassified (derived from Thaumarchaeota)	unclassified (derived from Thaumarchaeota)	uncultured marine crenarchaeote KM3-47-D6
383682	0.00088	0.000840811	4.18996	0.463308	9.04357	1.51638e-19	1.46583e-17	0.206862	±	0.02148	0.0109412	±	0.003005	Archaea	Thaumarchaeota	unclassified (derived from Thaumarchaeota)	unclassified (derived from Thaumarchaeota)	unclassified (derived from Thaumarchaeota)	unclassified (derived from Thaumarchaeota)	uncultured marine crenarchaeote KM3-86-C1
383683	0.00118	0.00132704	2.99284	0.374708	7.98711	1.38136e-15	5.34127e-14	0.222312	±	0.02121	0.0334087	±	0.005315	Archaea	Thaumarchaeota	unclassified (derived from Thaumarchaeota)	unclassified (derived from Thaumarchaeota)	unclassified (derived from Thaumarchaeota)	unclassified (derived from Thaumarchaeota)	uncultured marine crenarchaeote SAT1000-21-C11
383684	0.0001	0.000316228	1.20023	0.357737	3.35507	0.000793456	0.00469597	0.197054	±	0.02967	0.111125	±	0.01225	Archaea	Thaumarchaeota	unclassified (derived from Thaumarchaeota)	unclassified (derived from Thaumarchaeota)	unclassified (derived from Thaumarchaeota)	unclassified (derived from Thaumarchaeota)	uncultured marine crenarchaeote SAT1000-23-F7
383685	0.00088	0.000889333	3.77288	0.485274	7.77476	7.55925e-15	2.19218e-13	0.255051	±	0.05716	0.021812	±	0.004625	Archaea	Thaumarchaeota	unclassified (derived from Thaumarchaeota)	unclassified (derived from Thaumarchaeota)	unclassified (derived from Thaumarchaeota)	unclassified (derived from Thaumarchaeota)	uncultured marine crenarchaeote SAT1000-49-D2
382502	0.000833333	0.000805076	3.5337	0.627109	5.63491	1.75149e-08	1.99189e-07	0.0480482	±	0.009465	0.0017858	±	0.0011	Archaea	Unclassified	unclassified (derived from Archaea)	unclassified (derived from Archaea)	unclassified (derived from Archaea)	unclassified (derived from Archaea)	uncultured ammonia-oxidizing archaeon
382574	0.000233333	0.000498145	1.32649	0.40805	3.25079	0.00115083	0.00656231	0.0415584	±	0.00908	0.0197465	±	0.003176	Archaea	Unclassified	unclassified (derived from Archaea)	unclassified (derived from Archaea)	unclassified (derived from Archaea)	unclassified (derived from Archaea)	uncultured archaeon GZfos17G11
382577	0.00159333	0.00119895	2.41265	0.43869	5.49968	3.80477e-08	4.16371e-07	0.537035	±	0.09772	0.130908	±	0.01806	Archaea	Unclassified	unclassified (derived from Archaea)	unclassified (derived from Archaea)	unclassified (derived from Archaea)	unclassified (derived from Archaea)	uncultured archaeon GZfos18F2
382593	0.0001	0.000316228	2.08345	0.512965	4.06159	4.87402e-05	0.000340594	0.401323	±	0.1048	0.125929	±	0.01526	Archaea	Unclassified	unclassified (derived from Archaea)	unclassified (derived from Archaea)	unclassified (derived from Archaea)	unclassified (derived from Archaea)	uncultured archaeon GZfos26F9
382600	0.000466667	0.00147573	1.4581	0.460095	3.16913	0.00152897	0.00791786	0.21538	±	0.05083	0.104438	±	0.01874	Archaea	Unclassified	unclassified (derived from Archaea)	unclassified (derived from Archaea)	unclassified (derived from Archaea)	unclassified (derived from Archaea)	uncultured archaeon GZfos28B8
382612	0.0005	0.000707107	2.21624	0.760691	2.91345	0.00357459	0.0163249	0.0373234	±	0.01452	0.00822718	±	0.005412	Archaea	Unclassified	unclassified (derived from Archaea)	unclassified (derived from Archaea)	unclassified (derived from Archaea)	unclassified (derived from Archaea)	uncultured archaeon GZfos34H10
382663	0.00123333	0.00160285	3.1721	0.768146	4.12956	3.6346e-05	0.000260255	0.024715	±	0.008841	0	±	0	Archaea	Unclassified	unclassified (derived from Archaea)	unclassified (derived from Archaea)	unclassified (derived from Archaea)	unclassified (derived from Archaea)	uncultured archaeon 'Queen's Laundry #28'
2013	0.0017	0.00190159	-1.32059	0.336819	-3.92078	8.82633e-05	0.000595264	0.0599531	±	0.009511	0.2034	±	0.03108	Archaea	Crenarchaeota	Thermoprotei	Acidilobales	Acidilobaceae	Acidilobus	Acidilobus saccharovorans
1985	0.000846667	0.00110355	-1.49845	0.374236	-4.00403	6.22724e-05	0.000429976	0.0532674	±	0.009709	0.2012	±	0.03529	Archaea	Crenarchaeota	Thermoprotei	Sulfolobales	Sulfolobaceae	Acidianus	Acidianus ambivalens
363774	0.000733333	0.000843274	-2.37136	0.571081	-4.15241	3.28992e-05	0.000238519	0.0450174	±	0.003306	0.3164	±	0.1429	Archaea	Crenarchaeota	Thermoprotei	Sulfolobales	Sulfolobaceae	Sulfolobus	Sulfolobus islandicus
363802	0.00133333	0.00131468	-1.03745	0.341779	-3.03544	0.00240188	0.011326	0.0244215	±	0.003064	0.06992	±	0.0129	Archaea	Crenarchaeota	Thermoprotei	Sulfolobales	Sulfolobaceae	Sulfolobus	Sulfolobus metallicus
363807	0.00116667	0.00131703	-1.00428	0.318886	-3.14934	0.00163642	0.00838959	0.0636888	±	0.01097	0.1721	±	0.007298	Archaea	Crenarchaeota	Thermoprotei	Sulfolobales	Sulfolobaceae	Sulfolobus	Sulfolobus shibatae
21252	0.000933333	0.00145551	-2.09363	0.83031	-2.5215	0.0116856	0.0415807	0.000486239	±	0.0004862	0.013	±	0.003096	Archaea	Euryarchaeota	Archaeoglobi	Archaeoglobales	Archaeoglobaceae	Archaeoglobus	Archaeoglobus profundus
115641	0.00307333	0.0018689	-0.81381	0.322608	-2.5226	0.0116492	0.0415807	0.078076	±	0.006313	0.187	±	0.01742	Archaea	Euryarchaeota	Archaeoglobi	Archaeoglobales	Archaeoglobaceae	Ferroglobus	Ferroglobus placidus
130047	0.0003	0.000483046	-2.07554	0.497511	-4.17186	3.02127e-05	0.000221815	0.130061	±	0.02967	0.7404	±	0.2121	Archaea	Euryarchaeota	Halobacteria	Halobacteriales	Halobacteriaceae	Haloarcula	Haloarcula marismortui
130118	0.000966667	0.00121157	-1.14562	0.430294	-2.66241	0.00775831	0.030611	0.211652	±	0.04823	0.6353	±	0.09605	Archaea	Euryarchaeota	Halobacteria	Halobacteriales	Halobacteriaceae	Halobacterium	Halobacterium salinarum
130247	0.00113333	0.00193856	-1.71955	0.486966	-3.53115	0.000413762	0.00249981	0.00660894	±	0.002472	0.03609	±	0.008256	Archaea	Euryarchaeota	Halobacteria	Halobacteriales	Halobacteriaceae	Haloferax	Haloferax larsenii
130248	0.00116667	0.000971825	-1.18341	0.440819	-2.68457	0.00726236	0.0296632	0.175728	±	0.04105	0.5302	±	0.09694	Archaea	Euryarchaeota	Halobacteria	Halobacteriales	Halobacteriaceae	Haloferax	Haloferax lucentense
130251	0.000933333	0.00174837	-0.981311	0.318692	-3.07919	0.00207567	0.00995815	0.0408195	±	0.005191	0.112	±	0.01771	Archaea	Euryarchaeota	Halobacteria	Halobacteriales	Halobacteriaceae	Haloferax	Haloferax mediterranei
130254	0.0003	0.000483046	-1.1935	0.428992	-2.78211	0.00540066	0.0232028	0.0124953	±	0.003819	0.04214	±	0.01088	Archaea	Euryarchaeota	Halobacteria	Halobacteriales	Halobacteriaceae	Haloferax	Haloferax sp. Aa2.2
130259	0.00126	0.00121124	-1.65872	0.638063	-2.59961	0.00933288	0.0349231	0.00293316	±	0.001224	0.01834	±	0.004458	Archaea	Euryarchaeota	Halobacteria	Halobacteriales	Halobacteriaceae	Haloferax	Haloferax sp. D1227
130267	0.00026	0.000566078	-1.47272	0.399897	-3.68275	0.000230732	0.00148694	0.0142884	±	0.004136	0.05794	±	0.01247	Archaea	Euryarchaeota	Halobacteria	Halobacteriales	Halobacteriaceae	Halogeometricum	Halogeometricum borinquense
130277	0.00038	0.000682805	-0.910479	0.354473	-2.56854	0.0102128	0.0377053	0.0642943	±	0.01375	0.1622	±	0.02094	Archaea	Euryarchaeota	Halobacteria	Halobacteriales	Halobacteriaceae	Halomicrobium	Halomicrobium mukohataei
130476	0.0017	0.00112711	-1.72008	0.489919	-3.51094	0.000446528	0.00266996	0.00614515	±	0.00163	0.03351	±	0.004348	Archaea	Euryarchaeota	Halobacteria	Halobacteriales	Halobacteriaceae	Halorubrum	Halorubrum coriense
130487	0.000846667	0.00124843	-0.999754	0.393904	-2.53806	0.0111468	0.0404071	0.0153559	±	0.003127	0.04392	±	0.008802	Archaea	Euryarchaeota	Halobacteria	Halobacteriales	Halobacteriaceae	Halorubrum	Halorubrum saccharovorum
130650	0.000866667	0.0010328	-1.79141	0.499049	-3.58964	0.000331129	0.00204313	0.00612344	±	0.002202	0.03586	±	0.008224	Archaea	Euryarchaeota	Halobacteria	Halobacteriales	Halobacteriaceae	Halorubrum	Halorubrum tibetense
272138	0.00153333	0.00120902	-1.24881	0.40047	-3.11837	0.00181854	0.00907824	0.0887856	±	0.01612	0.2837	±	0.05495	Archaea	Euryarchaeota	Halobacteria	Halobacteriales	Halobacteriaceae	Natrialba	Natrialba magadii
272179	0.0021	0.00189899	-1.62588	0.609894	-2.66584	0.00767955	0.030611	0.00362816	±	0.001226	0.02055	±	0.005566	Archaea	Euryarchaeota	Halobacteria	Halobacteriales	Halobacteriaceae	Natronomonas	Natronomonas pharaonis
260559	0.000233333	0.000498145	-1.02706	0.385024	-2.66753	0.00764118	0.030611	0.0604641	±	0.01357	0.1617	±	0.02862	Archaea	Euryarchaeota	Methanobacteria	Methanobacteriales	Methanobacteriaceae	Methanobrevibacter	Methanobrevibacter smithii
260546	0.000966667	0.000895117	-1.11435	0.354087	-3.1471	0.00164899	0.00838959	0.0300892	±	0.006533	0.08953	±	0.01941	Archaea	Euryarchaeota	Methanobacteria	Methanobacteriales	Methanobacteriaceae	Methanothermobacter	Methanothermobacter thermautotrophicus
260573	0.0008	0.00097119	-1.0584	0.345065	-3.06724	0.00216045	0.010271	0.0456072	±	0.007954	0.1295	±	0.01872	Archaea	Euryarchaeota	Methanococci	Methanococcales	Methanocaldococcaceae	Methanocaldococcus	Methanocaldococcus jannaschii
260600	0.000733333	0.000843274	-1.01184	0.343382	-2.9467	0.00321184	0.0149029	0.0377666	±	0.006681	0.1037	±	0.0229	Archaea	Euryarchaeota	Methanococci	Methanococcales	Methanococcaceae	Methanococcus	Methanococcus maripaludis
260682	0.000213333	0.00121546	-1.08389	0.439313	-2.46725	0.0136157	0.0472879	0.0691166	±	0.02082	0.1892	±	0.0427	Archaea	Euryarchaeota	Methanomicrobia	Methanomicrobiales	Methanomicrobiaceae	Methanoplanus	Methanoplanus petrolearius
49144	0.00028	0.000654557	-1.48615	0.549718	-2.70347	0.00686193	0.0283488	0.146419	±	0.03573	0.5436	±	0.1991	Archaea	Euryarchaeota	Methanomicrobia	Methanomicrobiales	unclassified (derived from Methanomicrobiales)	Methanosphaerula	Methanosphaerula palustris
260692	0.00132667	0.00194249	-0.788668	0.300266	-2.62656	0.00862525	0.0329121	0.0668656	±	0.005761	0.1569	±	0.01204	Archaea	Euryarchaeota	Methanomicrobia	Methanosarcinales	Methanosaetaceae	Methanosaeta	Methanosaeta harundinacea
260651	0.000813333	0.00133066	-1.04932	0.327153	-3.20742	0.00133931	0.00721472	0.0611433	±	0.005918	0.1755	±	0.0243	Archaea	Euryarchaeota	Methanomicrobia	Methanosarcinales	Methanosarcinaceae	Methanohalobium	Methanohalobium evestigatum
260700	0.00164667	0.00167304	-0.949956	0.379701	-2.50186	0.0123544	0.0436925	0.125968	±	0.02391	0.3203	±	0.03229	Archaea	Euryarchaeota	Methanomicrobia	Methanosarcinales	Methanosarcinaceae	Methanosarcina	Methanosarcina barkeri
260717	0.00116	0.0010883	-1.12692	0.391457	-2.87879	0.00399202	0.0179486	0.289151	±	0.04847	0.8588	±	0.1287	Archaea	Euryarchaeota	Methanomicrobia	Methanosarcinales	Methanosarcinaceae	Methanosarcina	Methanosarcina mazei
330270	0.00123333	0.000969281	-1.99144	0.460416	-4.3253	1.52325e-05	0.000121025	0.140146	±	0.01836	0.731	±	0.2204	Archaea	Euryarchaeota	Thermococci	Thermococcales	Thermococcaceae	Pyrococcus	Pyrococcus abyssi
330310	0.00116667	0.00150923	-1.70651	0.401416	-4.25124	2.12594e-05	0.000163428	0.0329131	±	0.005384	0.1479	±	0.04041	Archaea	Euryarchaeota	Thermococci	Thermococcales	Thermococcaceae	Pyrococcus	Pyrococcus sp. ES4
371432	0.00158	0.00113357	-1.42809	0.514884	-2.77362	0.00554365	0.0236421	0.00633267	±	0.001558	0.02625	±	0.004776	Archaea	Euryarchaeota	Thermococci	Thermococcales	Thermococcaceae	Thermococcus	Thermococcus hydrothermalis
371489	0.000613333	0.00104648	-1.46098	0.37381	-3.90834	9.29316e-05	0.000619544	0.0160485	±	0.004355	0.0643	±	0.01022	Archaea	Euryarchaeota	Thermococci	Thermococcales	Thermococcaceae	Thermococcus	Thermococcus waiotapuensis
371490	0.000333333	0.000544331	-1.16289	0.362725	-3.20598	0.00134605	0.00721472	0.0211099	±	0.003555	0.06741	±	0.01608	Archaea	Euryarchaeota	Thermococci	Thermococcales	Thermococcaceae	Thermococcus	Thermococcus zilligii
383411	0.00116667	0.00134486	-0.946935	0.306958	-3.0849	0.00203619	0.00992428	0.039981	±	0.0009776	0.1052	±	0.01329	Archaea	Euryarchaeota	unclassified (derived from Euryarchaeota)	unclassified (derived from Euryarchaeota)	unclassified (derived from Euryarchaeota)	unclassified (derived from Euryarchaeota)	uncultured euryarchaeote Alv-FOS1
383413	0.00101333	0.0010408	-0.811767	0.304685	-2.66428	0.00771538	0.030611	0.0421643	±	0.005952	0.1012	±	0.006716	Archaea	Euryarchaeota	unclassified (derived from Euryarchaeota)	unclassified (derived from Euryarchaeota)	unclassified (derived from Euryarchaeota)	unclassified (derived from Euryarchaeota)	uncultured euryarchaeote Alv-FOS5
383694	0.000566667	0.000770602	-0.881483	0.34942	-2.5227	0.0116457	0.0415807	0.0329195	±	0.007634	0.081	±	0.01545	Archaea	Euryarchaeota	unclassified (derived from Euryarchaeota)	unclassified (derived from Euryarchaeota)	unclassified (derived from Euryarchaeota)	unclassified (derived from Euryarchaeota)	uncultured marine group II euryarchaeote DeepAnt-JyKC7
383697	0.0011	0.000985951	-0.876723	0.31703	-2.76542	0.00568489	0.0239298	0.0353491	±	0.005535	0.08946	±	0.01262	Archaea	Euryarchaeota	unclassified (derived from Euryarchaeota)	unclassified (derived from Euryarchaeota)	unclassified (derived from Euryarchaeota)	unclassified (derived from Euryarchaeota)	uncultured marine group II euryarchaeote HF70_59C08
383701	0.00173333	0.001538	-1.19309	0.458452	-2.60243	0.00925647	0.034862	0.0954896	±	0.03113	0.2923	±	0.01659	Archaea	Euryarchaeota	unclassified (derived from Euryarchaeota)	unclassified (derived from Euryarchaeota)	unclassified (derived from Euryarchaeota)	unclassified (derived from Euryarchaeota)	uncultured marine group II euryarchaeote KM3-85-F5
383792	0.00088	0.00100163	-2.16127	0.817485	-2.64381	0.00819795	0.0316987	0.000486239	±	0.0004862	0.01365	±	0.003061	Archaea	Euryarchaeota	unclassified (derived from Euryarchaeota)	unclassified (derived from Euryarchaeota)	unclassified (derived from Euryarchaeota)	unclassified (derived from Euryarchaeota)	uncultured methanogenic archaeon
382573	0.000813333	0.00134726	-0.999439	0.351917	-2.83999	0.00451156	0.0199748	0.021001	±	0.00265	0.05821	±	0.009398	Archaea	Unclassified	unclassified (derived from Archaea)	unclassified (derived from Archaea)	unclassified (derived from Archaea)	unclassified (derived from Archaea)	uncultured archaeon GZfos17F1
382586	0.00204667	0.00145281	-1.34681	0.419837	-3.20795	0.00133686	0.00721472	0.188091	±	0.02741	0.6638	±	0.1714	Archaea	Unclassified	unclassified (derived from Archaea)	unclassified (derived from Archaea)	unclassified (derived from Archaea)	unclassified (derived from Archaea)	uncultured archaeon GZfos23H7
382609	0.000766667	0.00115523	-1.12624	0.34809	-3.23548	0.00121438	0.00677579	0.0803495	±	0.01486	0.2374	±	0.01149	Archaea	Unclassified	unclassified (derived from Archaea)	unclassified (derived from Archaea)	unclassified (derived from Archaea)	unclassified (derived from Archaea)	uncultured archaeon GZfos33H6
382611	0.00121333	0.001009	-0.968437	0.292341	-3.3127	0.000924007	0.00541337	0.0425493	±	0.004107	0.1133	±	0.005609	Archaea	Unclassified	unclassified (derived from Archaea)	unclassified (derived from Archaea)	unclassified (derived from Archaea)	unclassified (derived from Archaea)	uncultured archaeon GZfos34G5
382616	0.000926667	0.00115873	-1.0957	0.332643	-3.29392	0.000988019	0.00573051	0.0723727	±	0.01059	0.2093	±	0.02635	Archaea	Unclassified	unclassified (derived from Archaea)	unclassified (derived from Archaea)	unclassified (derived from Archaea)	unclassified (derived from Archaea)	uncultured archaeon GZfos35D7
382627	0.000233333	0.000498145	-0.923828	0.354403	-2.60672	0.00914148	0.034654	0.0268644	±	0.008605	0.07007	±	0.008763	Archaea	Unclassified	unclassified (derived from Archaea)	unclassified (derived from Archaea)	unclassified (derived from Archaea)	unclassified (derived from Archaea)	uncultured archaeon MedDCM-OCT-S04-C140
382633	0.0002	0.000421637	-0.967255	0.365787	-2.64431	0.00818571	0.0316987	0.0355381	±	0.008432	0.09576	±	0.01964	Archaea	Unclassified	unclassified (derived from Archaea)	unclassified (derived from Archaea)	unclassified (derived from Archaea)	unclassified (derived from Archaea)	uncultured archaeon MedDCM-OCT-S05-C418
382637	0.00128	0.00126834	-0.891425	0.319218	-2.79253	0.00522974	0.0226362	0.0387309	±	0.003227	0.09784	±	0.0156	Archaea	Unclassified	unclassified (derived from Archaea)	unclassified (derived from Archaea)	unclassified (derived from Archaea)	unclassified (derived from Archaea)	uncultured archaeon MedDCM-OCT-S08-C16
382638	0.0002	0.000421637	-1.13999	0.357282	-3.19071	0.00141923	0.00748321	0.0220706	±	0.004751	0.06938	±	0.01497	Archaea	Unclassified	unclassified (derived from Archaea)	unclassified (derived from Archaea)	unclassified (derived from Archaea)	unclassified (derived from Archaea)	uncultured archaeon MedDCM-OCT-S08-C282
