# Supplementary material for: Community‐Level Metabolic Shifts Following Land Use Change in the Amazon Rainforest Identified by a Supervised Machine Leaning Approach
Source: Environ Microbiol Rep. 2025 Apr 23;17(2):e70088. doi: 10.1111/1758-2229.70088 (PMC12018533; doi:10.1111/1758-2229.70088)
Supplement: Supplementary file 10 — TABLE S3. A complete list of protein‐coding genes at KEGG level 4 that discriminate soil metagenomes between forests and pastures. DESeq2 and Random Forest methods were employed to calculate the protein‐coding genes that differentiate between metagenomes from forest and pasture soils. [file EMI4-17-e70088-s001.xlsx]

## Sheet: KOs
KO IDs	Random Forests		DeSeq2 method					Relative abundance of KO genes (% Mean ± S.E.M.)						KEGG description
	Importance Score	Standard Deviation	log2FoldChange	lfcSE	Wald- Statistics	P-value	Adjusted P-value (BH)	Forest			Pasture			KEGG level 1	KEGG level 2	KEGG level 3 (pathway)	KEGG level 4	EC ID
K04802	0.000266667	0.000843274	2.82026	0.21863	12.8997	4.52e-38	4.78e-36	0.000879517	±	0.000107068	0.00017491	±	1.90342e-05	Cellular Processes	Cell growth and death	Cell cycle	proliferating cell nuclear antigen	N/A
K03544	0.000133333	0.000421637	0.717922	0.203357	3.53036	0.000415001	0.00155646	0.236668	±	0.00719825	0.217628	±	0.00434929	Cellular Processes	Cell growth and death	Cell cycle - Caulobacter	ATP-dependent Clp protease ATP-binding subunit ClpX	N/A
K01338	0.000133333	0.000421637	0.784655	0.2086	3.76153	0.000168874	0.000712472	0.651943	±	0.0155534	0.57447	±	0.00507644	Cellular Processes	Cell growth and death	Cell cycle - Caulobacter	ATP-dependent Lon protease	EC:3.4.21.53
K13593	0.0002	0.000632456	1.04283	0.201091	5.18586	2.15e-07	2.02e-06	0.00697485	±	0.000188792	0.00507536	±	0.000402257	Cellular Processes	Cell growth and death	Cell cycle - Caulobacter	cyclic-di-GMP phosphodiesterase, flagellum assembly factor TipF	N/A
K13583	0.000333333	0.000720082	1.07216	0.198196	5.40958	6.32e-08	6.81e-07	0.00919766	±	0.000143148	0.00655083	±	0.000264836	Cellular Processes	Cell growth and death	Cell cycle - Caulobacter	GcrA cell cycle regulator	N/A
K13588	0.000313333	0.000990847	1.18869	0.225004	5.28298	1.27e-07	1.27e-06	0.0104194	±	0.000367386	0.00698843	±	0.000272899	Cellular Processes	Cell growth and death	Cell cycle - Caulobacter	histidine phosphotransferase ChpT	N/A
K13592	0.0002	0.000421637	1.15075	0.218566	5.26502	1.4e-07	1.38e-06	0.00625202	±	0.000189066	0.00428197	±	0.000147976	Cellular Processes	Cell growth and death	Cell cycle - Caulobacter	regulator of CtrA degradation	N/A
K13589	0.000266667	0.000562183	1.23149	0.213046	5.7804	7.45e-09	1.05e-07	0.00942391	±	0.000352318	0.00603736	±	0.000139296	Cellular Processes	Cell growth and death	Cell cycle - Caulobacter	two-component system, cell cycle response regulator CpdR	N/A
K13584	0.00018	0.00038239	1.54365	0.211206	7.30872	2.7e-13	8.46e-12	0.0358432	±	0.00191156	0.0184586	±	0.000538785	Cellular Processes	Cell growth and death	Cell cycle - Caulobacter	two-component system, cell cycle response regulator CtrA	N/A
K11443	0.000333333	0.000720082	1.45558	0.237357	6.13246	8.65e-10	1.51e-08	0.0358614	±	0.00204388	0.0199596	±	0.000884599	Cellular Processes	Cell growth and death	Cell cycle - Caulobacter	two-component system, cell cycle response regulator DivK	N/A
K08738	0.000533333	0.00113529	1.43113	0.237467	6.02665	1.67e-09	2.7e-08	0.0422884	±	0.00218708	0.0238172	±	0.00140273	Cellular Processes	Cell growth and death	p53 signaling pathway	cytochrome c	N/A
K00830	0.000333333	0.000720082	0.992094	0.208399	4.76056	1.93e-06	1.41e-05	0.0999383	±	0.00266484	0.0759803	±	0.00104123	Cellular Processes	Transport and catabolism	Peroxisome	alanine-glyoxylate transaminase / serine-glyoxylate transaminase / serine-pyruvate transaminase	EC:2.6.1.44 2.6.1.45 2.6.1.51
K07514	0.000466667	0.000773001	1.22365	0.213428	5.73331	9.85e-09	1.34e-07	0.00205254	±	6.63806e-05	0.00133501	±	4.03515e-05	Cellular Processes	Transport and catabolism	Peroxisome	enoyl-CoA hydratase / 3-hydroxyacyl-CoA dehydrogenase / 3,2-trans-enoyl-CoA isomerase	EC:4.2.1.17 1.1.1.35 5.3.3.8
K10956	0.0001	0.000316228	2.48983	0.25617	9.71943	2.49e-22	1.61e-20	0.00146586	±	0.000122149	0.000373339	±	6.60225e-05	Cellular Processes	Transport and catabolism	Phagosome	protein transport protein SEC61 subunit alpha	N/A
K11004	0.000233333	0.000498145	1.12875	0.225461	5.0064	5.55e-07	4.67e-06	0.0470762	±	0.00277025	0.0327286	±	0.00108294	Environmental Information Processing	Membrane transport	ABC transporters	ATP-binding cassette, subfamily B, bacterial HlyB/CyaB	N/A
K01997	0.000133333	0.000421637	0.867777	0.22398	3.87435	0.000106912	0.000481877	0.509904	±	0.0203867	0.426243	±	0.0107126	Environmental Information Processing	Membrane transport	ABC transporters	branched-chain amino acid transport system permease protein	N/A
K09972	0.0001	0.000316228	0.900406	0.21227	4.24179	2.22e-05	0.000121418	0.0244002	±	0.000840592	0.0198791	±	0.000892911	Environmental Information Processing	Membrane transport	ABC transporters	general L-amino acid transport system ATP-binding protein	EC:3.6.3.-
K10002	0.0004	0.000644061	0.907133	0.228176	3.97559	7.02e-05	0.000331346	0.0180177	±	0.00108758	0.0146911	±	0.000152884	Environmental Information Processing	Membrane transport	ABC transporters	glutamate/aspartate transport system permease protein	N/A
K10003	0.0001	0.000316228	0.90274	0.231685	3.89641	9.76e-05	0.000443955	0.0163199	±	0.000880937	0.0132868	±	0.000225544	Environmental Information Processing	Membrane transport	ABC transporters	glutamate/aspartate transport system permease protein	N/A
K02194	0.0001	0.000316228	0.80638	0.20181	3.99574	6.45e-05	0.000308543	0.0217994	±	0.000185666	0.0189141	±	0.000390119	Environmental Information Processing	Membrane transport	ABC transporters	heme exporter protein B	N/A
K02195	0.000266667	0.000562183	0.947632	0.208531	4.54432	5.51e-06	3.59e-05	0.0407675	±	0.000909215	0.0320406	±	0.000546758	Environmental Information Processing	Membrane transport	ABC transporters	heme exporter protein C	N/A
K11720	0.000133333	0.000421637	1.02996	0.22482	4.58126	4.62e-06	3.05e-05	0.0173313	±	0.000712033	0.0129665	±	0.000398619	Environmental Information Processing	Membrane transport	ABC transporters	lipopolysaccharide export system permease protein	N/A
K07091	0.000213333	0.000466984	0.853992	0.217023	3.93502	8.32e-05	0.000385667	0.0121698	±	0.000389391	0.0102491	±	0.000356619	Environmental Information Processing	Membrane transport	ABC transporters	lipopolysaccharide export system permease protein	N/A
K09691	0.0001	0.000316228	0.745996	0.205943	3.62234	0.000291945	0.00114391	0.106482	±	0.00222948	0.0962887	±	0.000366708	Environmental Information Processing	Membrane transport	ABC transporters	lipopolysaccharide transport system ATP-binding protein	N/A
K09690	0.000433333	0.000737865	0.909842	0.211462	4.30263	1.69e-05	9.65e-05	0.0551363	±	0.00168834	0.04438	±	0.00152109	Environmental Information Processing	Membrane transport	ABC transporters	lipopolysaccharide transport system permease protein	N/A
K09808	0.000533333	0.000877707	0.806199	0.200304	4.02487	5.7e-05	0.000277217	0.063251	±	0.00129225	0.0546798	±	0.00150055	Environmental Information Processing	Membrane transport	ABC transporters	lipoprotein-releasing system permease protein	N/A
K13896	0.0006	0.000798146	0.993993	0.214625	4.6313	3.63e-06	2.46e-05	0.0561513	±	0.00221574	0.0427462	±	0.001248	Environmental Information Processing	Membrane transport	ABC transporters	microcin C transport system ATP-binding protein	N/A
K13894	0.000566667	0.000994429	1.16336	0.212677	5.47007	4.5e-08	5.09e-07	0.03619	±	0.00167784	0.024492	±	0.000742675	Environmental Information Processing	Membrane transport	ABC transporters	microcin C transport system permease protein	N/A
K02037	0.000133333	0.000421637	0.739292	0.194739	3.79631	0.000146863	0.000630521	0.0970615	±	0.00116898	0.0876979	±	0.000580179	Environmental Information Processing	Membrane transport	ABC transporters	phosphate transport system permease protein	N/A
K02042	0.0001	0.000316228	1.11589	0.229495	4.8624	1.16e-06	9.03e-06	0.0464348	±	0.00255104	0.0326485	±	0.000622412	Environmental Information Processing	Membrane transport	ABC transporters	phosphonate transport system permease protein	N/A
K02471	0.000333333	0.000720082	1.12348	0.230845	4.86684	1.13e-06	8.87e-06	0.0860618	±	0.00413059	0.0604505	±	0.00216234	Environmental Information Processing	Membrane transport	ABC transporters	putative ATP-binding cassette transporter	N/A
K06160	0.0001	0.000316228	1.07397	0.204963	5.23984	1.61e-07	1.56e-06	0.0068599	±	0.000206746	0.00491536	±	0.000195305	Environmental Information Processing	Membrane transport	ABC transporters	putative ATP-binding cassette transporter	N/A
K05781	0.00018	0.00056921	1.11103	0.211992	5.24089	1.6e-07	1.56e-06	0.00982806	±	0.000433386	0.00691787	±	0.000149415	Environmental Information Processing	Membrane transport	ABC transporters	putative phosphonate transport system ATP-binding protein	N/A
K05773	0.0001	0.000316228	0.997709	0.232036	4.29979	1.71e-05	9.72e-05	0.0201835	±	0.00114628	0.0154487	±	0.000380244	Environmental Information Processing	Membrane transport	ABC transporters	tungstate transport system permease protein	N/A
K11960	0.0001	0.000316228	1.19546	0.206336	5.79373	6.88e-09	9.75e-08	0.000891774	±	0.000136532	0.000549574	±	1.92976e-05	Environmental Information Processing	Membrane transport	ABC transporters	urea transport system permease protein	N/A
K11003	0.000333333	0.000544331	1.30923	0.246565	5.30987	1.1e-07	1.11e-06	0.0186792	±	0.00116323	0.0115043	±	0.000784344	Environmental Information Processing	Membrane transport	Bacterial secretion system	hemolysin D	N/A
K11891	0.0001	0.000316228	0.657292	0.162397	4.04743	5.18e-05	0.000254465	0.00970615	±	0.00133095	0.008768	±	0.00029056	Environmental Information Processing	Membrane transport	Bacterial secretion system	type VI secretion system protein ImpL	N/A
K08484	0.0001	0.000316228	1.13743	0.216014	5.26554	1.4e-07	1.38e-06	0.0620945	±	0.0027963	0.0428734	±	0.000947953	Environmental Information Processing	Membrane transport	Phosphotransferase system (PTS)	phosphotransferase system, enzyme I, PtsP	EC:2.7.3.9
K02806	0.0001	0.000316228	0.778599	0.209266	3.72061	0.00019874	0.000821029	0.0207695	±	0.000443196	0.0183658	±	0.000365936	Environmental Information Processing	Membrane transport	Phosphotransferase system (PTS)	PTS system, nitrogen regulatory IIA component	EC:2.7.1.69
K02991	0.0002	0.000632456	2.7008	0.219959	12.2786	1.18e-34	1.14e-32	0.000681087	±	0.000112725	0.00014377	±	1.34091e-05	Environmental Information Processing	Signal transduction	HIF-1 signaling pathway	small subunit ribosomal protein S6e	N/A
K11690	0.0001	0.000316228	1.0482	0.208535	5.02651	4.99e-07	4.23e-06	0.0319498	±	0.000722415	0.0234104	±	0.000958902	Environmental Information Processing	Signal transduction	Two-component system	C4-dicarboxylate transporter, DctM subunit	N/A
K07810	0.0002	0.000632456	3.09336	0.342485	9.0321	1.68e-19	9.35e-18	0.000120913	±	1.72688e-05	1.88823e-05	±	1.53603e-06	Environmental Information Processing	Signal transduction	Two-component system	Cu(I)/Ag(I) efflux system periplasmic protein CusF	N/A
K01546	0.000133333	0.000421637	0.817492	0.19961	4.09544	4.21e-05	0.000212658	0.209399	±	0.00610472	0.179608	±	0.00286282	Environmental Information Processing	Signal transduction	Two-component system	K+-transporting ATPase ATPase A chain	EC:3.6.3.12
K01548	0.000233333	0.000498145	0.837392	0.202498	4.13531	3.54e-05	0.00018318	0.0505171	±	0.000632371	0.0425309	±	0.00166074	Environmental Information Processing	Signal transduction	Two-component system	K+-transporting ATPase ATPase C chain	EC:3.6.3.12
K00370	0.0004	0.000843274	1.25266	0.241618	5.18445	2.17e-07	2.03e-06	0.0877155	±	0.00454159	0.0554841	±	0.00454313	Environmental Information Processing	Signal transduction	Two-component system	nitrate reductase 1, alpha subunit	EC:1.7.99.4
K00374	0.0003	0.000674949	1.38218	0.24816	5.56969	2.55e-08	3.06e-07	0.0142018	±	0.000800172	0.00819888	±	0.000690037	Environmental Information Processing	Signal transduction	Two-component system	nitrate reductase 1, gamma subunit	EC:1.7.99.4
K07788	0.0002	0.000421637	0.982453	0.198526	4.94873	7.47e-07	6.09e-06	0.283473	±	0.0100768	0.215657	±	0.0119141	Environmental Information Processing	Signal transduction	Two-component system	RND superfamily, multidrug transport protein MdtB	N/A
K07789	0.000133333	0.000421637	1.04223	0.200391	5.20097	1.98e-07	1.88e-06	0.254018	±	0.00458734	0.185869	±	0.0101742	Environmental Information Processing	Signal transduction	Two-component system	RND superfamily, multidrug transport protein MdtC	N/A
K13599	0.0001	0.000316228	1.0668	0.211299	5.04879	4.45e-07	3.82e-06	0.0779961	±	0.0028173	0.056409	±	0.00262943	Environmental Information Processing	Signal transduction	Two-component system	two-component system, NtrC family, nitrogen regulation response regulator NtrX	N/A
K07708	0.000133333	0.000421637	0.98986	0.209832	4.7174	2.39e-06	1.7e-05	0.0384907	±	0.00124032	0.0293818	±	0.000636433	Environmental Information Processing	Signal transduction	Two-component system	two-component system, NtrC family, nitrogen regulation sensor histidine kinase GlnL	EC:2.7.13.3
K13598	0.000133333	0.000421637	1.20879	0.220723	5.4765	4.34e-08	4.92e-07	0.0500549	±	0.00182306	0.0329585	±	0.000771242	Environmental Information Processing	Signal transduction	Two-component system	two-component system, NtrC family, nitrogen regulation sensor histidine kinase NtrY	EC:2.7.13.3
K07638	0.000133333	0.000421637	1.07262	0.215876	4.96869	6.74e-07	5.56e-06	0.031115	±	0.0012657	0.0224626	±	0.000603503	Environmental Information Processing	Signal transduction	Two-component system	two-component system, OmpR family, osmolarity sensor histidine kinase EnvZ	EC:2.7.13.3
K07646	0.0001	0.000316228	0.714775	0.206999	3.45303	0.00055433	0.00200654	0.155065	±	0.00276656	0.14365	±	0.00195564	Environmental Information Processing	Signal transduction	Two-component system	two-component system, OmpR family, sensor histidine kinase KdpD	EC:2.7.13.3
K00412	0.000333333	0.000720082	1.06035	0.208929	5.07514	3.87e-07	3.38e-06	0.0995699	±	0.00314103	0.0722661	±	0.00193614	Environmental Information Processing	Signal transduction	Two-component system	ubiquinol-cytochrome c reductase cytochrome b subunit	N/A
K00413	0.000266667	0.000562183	1.33673	0.221078	6.04641	1.48e-09	2.46e-08	0.0516043	±	0.00218885	0.0310839	±	0.000834098	Environmental Information Processing	Signal transduction	Two-component system	ubiquinol-cytochrome c reductase cytochrome c1 subunit	N/A
K03105	0.000133333	0.000421637	2.54501	0.263722	9.65033	4.9e-22	3.09e-20	0.00023785	±	4.27599e-05	5.5653e-05	±	5.01299e-06	Genetic Information Processing	Folding, sorting and degradation	Protein export	signal recognition particle subunit SRP19	N/A
K13525	0.0002	0.000632456	2.65017	0.202839	13.0654	5.19e-39	5.71e-37	0.0737754	±	0.00421607	0.0173372	±	0.000568213	Genetic Information Processing	Folding, sorting and degradation	Protein processing in endoplasmic reticulum	transitional endoplasmic reticulum ATPase	N/A
K03237	0.0002	0.000421637	2.19664	0.243319	9.02782	1.75e-19	9.59e-18	0.000712558	±	0.000152448	0.000209693	±	3.12587e-05	Genetic Information Processing	Folding, sorting and degradation	Protein processing in endoplasmic reticulum	translation initiation factor 2 subunit 1	N/A
K03732	0.000233333	0.000498145	0.869631	0.18104	4.80354	1.56e-06	1.16e-05	0.00755921	±	0.000287949	0.00619637	±	0.000144055	Genetic Information Processing	Folding, sorting and degradation	RNA degradation	ATP-dependent RNA helicase RhlB	EC:3.6.4.13
K04077	0.000133333	0.000421637	0.819586	0.208376	3.93322	8.38e-05	0.000387755	0.483294	±	0.0190839	0.414902	±	0.00793992	Genetic Information Processing	Folding, sorting and degradation	RNA degradation	chaperonin GroEL	N/A
K03679	0.000133333	0.000421637	2.88151	0.230455	12.5036	7.14e-36	7.15e-34	0.000647298	±	0.00011493	0.000114619	±	1.20969e-05	Genetic Information Processing	Folding, sorting and degradation	RNA degradation	exosome complex component RRP4	N/A
K11600	0.0003	0.000674949	4.9375	0.238788	20.6774	5.54e-95	2.39e-92	0.00255573	±	0.000257214	0.0001176	±	1.16062e-05	Genetic Information Processing	Folding, sorting and degradation	RNA degradation	exosome complex component RRP41	N/A
K03666	0.000133333	0.000421637	0.921855	0.197863	4.65907	3.18e-06	2.18e-05	0.0159327	±	0.000702577	0.0126594	±	0.000419409	Genetic Information Processing	Folding, sorting and degradation	RNA degradation	host factor-I protein	N/A
K12612	0.0001	0.000316228	2.46689	0.692724	3.56114	0.000369252	0.00140271	9.2755e-06	±	6.03144e-06	6.62536e-07	±	4.05719e-07	Genetic Information Processing	Folding, sorting and degradation	RNA degradation	mRNA-decapping enzyme subunit 1	N/A
K03639	0.0001	0.000316228	0.726795	0.207364	3.50493	0.000456723	0.00169276	0.112398	±	0.00201975	0.102751	±	0.00190172	Genetic Information Processing	Folding, sorting and degradation	Sulfur relay system	molybdenum cofactor biosynthesis protein	N/A
K01011	0.00028	0.000654557	0.833708	0.2067	4.03342	5.5e-05	0.000268015	0.0904193	±	0.00299189	0.0766677	±	0.00128543	Genetic Information Processing	Folding, sorting and degradation	Sulfur relay system	thiosulfate/3-mercaptopyruvate sulfurtransferase	EC:2.8.1.1 2.8.1.2
K10776	0.0001	0.000316228	1.15667	0.491335	2.35414	0.0185655	0.0390608	1.8551e-05	±	7.66942e-06	9.60678e-06	±	1.60588e-06	Genetic Information Processing	Replication and repair	Base excision repair	DNA ligase 3	EC:6.5.1.1
K01246	0.0001	0.000316228	0.677143	0.196579	3.44464	0.000571821	0.00206319	0.0613727	±	0.000397817	0.0579358	±	0.000531877	Genetic Information Processing	Replication and repair	Base excision repair	DNA-3-methyladenine glycosylase I	EC:3.2.2.20
K01142	0.000133333	0.000421637	0.737835	0.203864	3.61925	0.00029546	0.00115446	0.101824	±	0.00277888	0.0925865	±	0.00157591	Genetic Information Processing	Replication and repair	Base excision repair	exodeoxyribonuclease III	EC:3.1.11.2
K10747	0.000133333	0.000421637	1.41433	0.221099	6.39683	1.59e-10	3.26e-09	0.0127711	±	0.00209997	0.00673766	±	0.00052711	Genetic Information Processing	Replication and repair	DNA replication	DNA ligase 1	EC:6.5.1.1
K02339	0.000333333	0.000544331	1.14864	0.222578	5.16064	2.46e-07	2.27e-06	0.00975021	±	0.000359915	0.00666412	±	0.000273246	Genetic Information Processing	Replication and repair	DNA replication	DNA polymerase III subunit chi	EC:2.7.7.7
K04799	0.0001	0.000316228	3.04259	0.224651	13.5436	8.64e-42	9.89e-40	0.00545996	±	0.000571703	0.000962997	±	1.96162e-05	Genetic Information Processing	Replication and repair	DNA replication	flap endonuclease-1	EC:3.-.-.-
K03581	0.000133333	0.000421637	1.04863	0.224369	4.67369	2.96e-06	2.07e-05	0.104486	±	0.00509785	0.0770115	±	0.00197739	Genetic Information Processing	Replication and repair	Homologous recombination	exodeoxyribonuclease V alpha subunit	EC:3.1.11.5
K04066	0.000213333	0.000466984	0.552698	0.194666	2.83921	0.00452254	0.011855	0.105679	±	0.000879646	0.108668	±	0.000781773	Genetic Information Processing	Replication and repair	Homologous recombination	primosomal protein N' (replication factor Y) (superfamily II helicase)	EC:3.6.4.-
K03136	0.0001	0.000316228	5.39961	0.249452	21.6459	6.64e-104	3.39e-101	0.00165336	±	0.000138557	5.49905e-05	±	7.05452e-06	Genetic Information Processing	Transcription	Basal transcription factors	transcription initiation factor TFIIE subunit alpha	N/A
K03045	0.000366667	0.000597319	2.56671	0.338634	7.57962	3.47e-14	1.22e-12	0.00024547	±	6.13416e-05	5.20091e-05	±	1.17775e-05	Genetic Information Processing	Transcription	RNA polymerase	DNA-directed RNA polymerase subunit B"	EC:2.7.7.6
K03047	0.0002	0.000632456	5.54618	0.283107	19.5904	1.87e-85	5.24e-83	0.000934176	±	0.000105871	2.58389e-05	±	5.40791e-06	Genetic Information Processing	Transcription	RNA polymerase	DNA-directed RNA polymerase subunit D	EC:2.7.7.6
K03049	0.000133333	0.000421637	6.17017	0.307938	20.037	2.62e-89	8.16e-87	0.00128234	±	0.000146203	1.98761e-05	±	4.8855e-06	Genetic Information Processing	Transcription	RNA polymerase	DNA-directed RNA polymerase subunit E'	EC:2.7.7.6
K03058	0.0001	0.000316228	5.82323	0.35157	16.5635	1.28e-61	1.94e-59	0.000394871	±	6.35647e-05	7.2879e-06	±	3.21177e-06	Genetic Information Processing	Transcription	RNA polymerase	DNA-directed RNA polymerase subunit N	EC:2.7.7.6
K03059	0.0002	0.000632456	4.18073	0.442644	9.4449	3.56e-21	2.1e-19	6.791e-05	±	8.4457e-06	3.31268e-06	±	1.17121e-06	Genetic Information Processing	Transcription	RNA polymerase	DNA-directed RNA polymerase subunit P	EC:2.7.7.6
K01893	0.0002	0.000421637	0.779902	0.197127	3.95634	7.61e-05	0.000357099	0.101335	±	0.00225	0.0892367	±	0.0015922	Genetic Information Processing	Translation	Aminoacyl-tRNA biosynthesis	asparaginyl-tRNA synthetase	EC:6.1.1.22
K09482	0.000133333	0.000421637	4.45442	0.231134	19.272	9.23e-83	2.35e-80	0.00294961	±	0.000388045	0.000179879	±	2.20585e-05	Genetic Information Processing	Translation	Aminoacyl-tRNA biosynthesis	glutamyl-tRNA(Gln) amidotransferase subunit D	EC:6.3.5.7
K01879	0.000133333	0.000421637	0.866229	0.204877	4.22805	2.36e-05	0.000127726	0.0972222	±	0.00242747	0.0807926	±	0.00198529	Genetic Information Processing	Translation	Aminoacyl-tRNA biosynthesis	glycyl-tRNA synthetase beta chain	EC:6.1.1.14
K04566	0.0001	0.000316228	1.12615	0.206526	5.45284	4.96e-08	5.5e-07	0.051004	±	0.0019364	0.03534	±	0.00113466	Genetic Information Processing	Translation	Aminoacyl-tRNA biosynthesis	lysyl-tRNA synthetase, class I	EC:6.1.1.6
K03265	0.0004	0.000843274	2.41665	0.215504	11.2139	3.48e-29	3.01e-27	0.00194852	±	0.000184584	0.000534004	±	3.8026e-05	Genetic Information Processing	Translation	mRNA surveillance pathway	peptide chain release factor subunit 1	N/A
K02866	0.000266667	0.000562183	3.45733	0.244403	14.146	1.98e-45	2.41e-43	0.00112002	±	0.000139276	0.000143439	±	1.69044e-05	Genetic Information Processing	Translation	Ribosome	large subunit ribosomal protein L10e	N/A
K02874	0.0001	0.000316228	0.506084	0.192002	2.63582	0.00839334	0.0198237	0.0497124	±	0.00107569	0.0526339	±	0.000712341	Genetic Information Processing	Translation	Ribosome	large subunit ribosomal protein L14	N/A
K02912	0.000133333	0.000421637	4.57421	0.252028	18.1496	1.29e-73	2.79e-71	0.000799019	±	8.52019e-05	4.60463e-05	±	4.3001e-06	Genetic Information Processing	Translation	Ribosome	large subunit ribosomal protein L32e	N/A
K02922	0.0002	0.000632456	1.98267	0.403091	4.91866	8.71e-07	6.96e-06	2.98141e-05	±	4.35085e-06	9.60677e-06	±	1.09869e-06	Genetic Information Processing	Translation	Ribosome	large subunit ribosomal protein L37e	N/A
K02926	0.0001	0.000316228	0.515643	0.196851	2.61946	0.00880689	0.0206525	0.0425623	±	0.00055043	0.0449759	±	0.000385786	Genetic Information Processing	Translation	Ribosome	large subunit ribosomal protein L4	N/A
K02929	0.000333333	0.0007698	4.632	0.265991	17.4141	6.45e-68	1.1e-65	0.000610858	±	6.16849e-05	3.37893e-05	±	3.12517e-06	Genetic Information Processing	Translation	Ribosome	large subunit ribosomal protein L44e	N/A
K02966	0.000233333	0.000737865	2.83085	0.254966	11.1029	1.22e-28	1e-26	0.000431642	±	7.65448e-05	8.2817e-05	±	1.23617e-05	Genetic Information Processing	Translation	Ribosome	small subunit ribosomal protein S19e	N/A
K02967	0.0001	0.000316228	0.607317	0.197066	3.08179	0.00205759	0.00614646	0.0929641	±	0.00186625	0.0922353	±	0.00108023	Genetic Information Processing	Translation	Ribosome	small subunit ribosomal protein S2	N/A
K02970	0.00026	0.000566078	1.30564	0.219718	5.94234	2.81e-09	4.33e-08	0.0403239	±	0.00108403	0.0246238	±	0.00118765	Genetic Information Processing	Translation	Ribosome	small subunit ribosomal protein S21	N/A
K02976	0.000133333	0.000421637	3.51288	0.24246	14.4885	1.43e-47	1.78e-45	0.000351807	±	3.19317e-05	4.0746e-05	±	5.27953e-06	Genetic Information Processing	Translation	Ribosome	small subunit ribosomal protein S26e	N/A
K02979	0.0002	0.000632456	4.59842	0.258617	17.7808	9.95e-71	1.99e-68	0.000826514	±	8.61695e-05	4.73713e-05	±	6.92104e-06	Genetic Information Processing	Translation	Ribosome	small subunit ribosomal protein S28e	N/A
K03231	0.0004	0.000644061	4.08487	0.20546	19.8815	5.88e-88	1.74e-85	0.00666876	±	0.000540802	0.000560506	±	3.24093e-05	Genetic Information Processing	Translation	RNA transport	elongation factor 1-alpha	N/A
K03236	0.0002	0.000632456	2.16991	0.227085	9.5555	1.23e-21	7.41e-20	0.00040216	±	4.92755e-05	0.000123894	±	7.03504e-06	Genetic Information Processing	Translation	RNA transport	translation initiation factor 1A	N/A
K03242	0.0001	0.000316228	3.93307	0.241512	16.2852	1.26e-59	1.86e-57	0.00418789	±	0.000374894	0.000395865	±	6.03441e-05	Genetic Information Processing	Translation	RNA transport	translation initiation factor 2 subunit 3	N/A
K01014	0.000333333	0.000720082	1.178	0.207994	5.66363	1.48e-08	1.94e-07	0.00227415	±	8.41903e-05	0.00152383	±	6.92382e-05	Human Diseases	Cancers	Chemical carcinogenesis	aryl sulfotransferase	EC:2.8.2.1
K00799	0.000133333	0.000421637	1.0135	0.211704	4.78735	1.69e-06	1.25e-05	0.252296	±	0.00735803	0.18966	±	0.00409296	Human Diseases	Cancers	Chemical carcinogenesis	glutathione S-transferase	EC:2.5.1.18
K00717	0.0001	0.000316228	1.45373	0.568253	2.55824	0.0105204	0.0240179	2.08699e-05	±	1.19853e-05	7.95044e-06	±	1.32507e-06	Human Diseases	Cancers	Transcriptional misregulation in cancers	glycoprotein 6-alpha-L-fucosyltransferase	EC:2.4.1.68
K00463	0.0003	0.000674949	1.02647	0.208461	4.92403	8.48e-07	6.81e-06	0.00276311	±	7.20678e-05	0.00204326	±	9.16477e-05	Human Diseases	Infectious diseases	African trypanosomiasis	indoleamine 2,3-dioxygenase	EC:1.13.11.52
K01354	0.0001	0.000316228	0.808533	0.218477	3.70077	0.000214949	0.000875249	0.0851704	±	0.0030344	0.074484	±	0.000532779	Human Diseases	Infectious diseases	Chagas disease (American trypanosomiasis)	oligopeptidase B	EC:3.4.21.83
K00239	0.0002	0.000632456	0.710108	0.195809	3.62653	0.000287258	0.00112791	0.26077	±	0.00539234	0.24039	±	0.00452983	Human Diseases	Infectious diseases	Legionellosis	succinate dehydrogenase flavoprotein subunit	EC:1.3.99.1
K01954	0.000433333	0.000737865	1.47547	0.224815	6.56306	5.27e-11	1.18e-09	0.000518103	±	1.9865e-05	0.00026899	±	2.64112e-05	Metabolism	Amino acid metabolism	Alanine, aspartate and glutamate metabolism	carbamoyl-phosphate synthase	EC:6.3.5.5
K02626	0.000333333	0.000720082	1.43471	0.197027	7.28179	3.29e-13	1.03e-11	0.0198486	±	0.000501751	0.0109938	±	0.000423803	Metabolism	Amino acid metabolism	Arginine and proline metabolism	arginine decarboxylase	EC:4.1.1.19
K01429	0.000133333	0.000421637	0.725649	0.215294	3.37051	0.000750299	0.00260491	0.0134121	±	0.000458111	0.0123483	±	0.000143595	Metabolism	Amino acid metabolism	Arginine and proline metabolism	urease subunit beta	EC:3.5.1.5
K00549	0.000233333	0.000498145	1.21089	0.227541	5.32164	1.03e-07	1.04e-06	0.327962	±	0.0131156	0.215273	±	0.00884146	Metabolism	Amino acid metabolism	Cysteine and methionine metabolism	5-methyltetrahydropteroyltriglutamate--homocysteine methyltransferase	EC:2.1.1.14
K00772	0.0003	0.000948683	0.782119	0.204487	3.82478	0.00013089	0.000570786	0.0590949	±	0.000583438	0.0518488	±	0.000671559	Metabolism	Amino acid metabolism	Cysteine and methionine metabolism	5'-methylthioadenosine phosphorylase	EC:2.4.2.28
K01760	0.000133333	0.000421637	0.751226	0.206696	3.63446	0.000278569	0.00109841	0.0511584	±	0.00101343	0.0463163	±	0.000734143	Metabolism	Amino acid metabolism	Cysteine and methionine metabolism	cystathionine beta-lyase	EC:4.4.1.8
K00641	0.000133333	0.000421637	0.890537	0.204121	4.36278	1.28e-05	7.6e-05	0.142621	±	0.00444697	0.116504	±	0.00153423	Metabolism	Amino acid metabolism	Cysteine and methionine metabolism	homoserine O-acetyltransferase	EC:2.3.1.31
K00643	0.0002	0.000632456	1.32043	0.22118	5.96992	2.37e-09	3.74e-08	0.0589435	±	0.00367355	0.035711	±	0.00114231	Metabolism	Amino acid metabolism	Glycine, serine and threonine metabolism	5-aminolevulinate synthase	EC:2.3.1.37
K12526	0.0002	0.000632456	1.12776	0.219108	5.14705	2.65e-07	2.42e-06	0.00375227	±	0.000434626	0.00251399	±	0.000317236	Metabolism	Amino acid metabolism	Glycine, serine and threonine metabolism	bifunctional diaminopimelate decarboxylase / aspartate kinase	EC:4.1.1.20 2.7.2.4
K01758	0.000133333	0.000421637	0.459212	0.19994	2.29674	0.0216335	0.044628	0.0345539	±	0.000853254	0.038009	±	0.000441433	Metabolism	Amino acid metabolism	Glycine, serine and threonine metabolism	cystathionine gamma-lyase	EC:4.4.1.1
K00058	0.0002	0.000421637	0.678848	0.205076	3.31022	0.000932224	0.0031375	0.243605	±	0.00388267	0.230783	±	0.00249658	Metabolism	Amino acid metabolism	Glycine, serine and threonine metabolism	D-3-phosphoglycerate dehydrogenase	EC:1.1.1.95
K00613	0.000133333	0.000421637	1.53665	0.227518	6.75395	1.44e-11	3.54e-10	0.00398681	±	0.000147354	0.00207738	±	9.05041e-05	Metabolism	Amino acid metabolism	Glycine, serine and threonine metabolism	glycine amidinotransferase	EC:2.1.4.1
K02204	0.000213333	0.000466984	0.917447	0.208671	4.39662	1.1e-05	6.64e-05	0.0294212	±	0.0011677	0.023586	±	0.000464811	Metabolism	Amino acid metabolism	Glycine, serine and threonine metabolism	homoserine kinase type II	EC:2.7.1.39
K00998	0.0003	0.000483046	0.721887	0.200665	3.59747	0.000321323	0.00124252	0.0337188	±	0.000514218	0.0309096	±	0.000270423	Metabolism	Amino acid metabolism	Glycine, serine and threonine metabolism	phosphatidylserine synthase	EC:2.7.8.8
K00013	0.0002	0.000632456	0.803873	0.209281	3.84111	0.000122479	0.000541594	0.124125	±	0.00229966	0.107818	±	0.00131989	Metabolism	Amino acid metabolism	Histidine metabolism	histidinol dehydrogenase	EC:1.1.1.23
K01523	0.0001	0.000316228	0.879314	0.219044	4.01432	5.96e-05	0.000287805	0.015238	±	0.000504323	0.0125736	±	0.000404333	Metabolism	Amino acid metabolism	Histidine metabolism	phosphoribosyl-ATP pyrophosphohydrolase	EC:3.6.1.31
K01814	0.000133333	0.000421637	0.491611	0.194642	2.52572	0.0115463	0.0260209	0.04262	±	0.00062048	0.0456905	±	0.000431595	Metabolism	Amino acid metabolism	Histidine metabolism	phosphoribosylformimino-5-aminoimidazole carboxamide ribotide isomerase	EC:5.3.1.16
K05827	0.000133333	0.000421637	2.20406	0.209742	10.5085	7.9e-26	5.9e-24	0.00493788	±	0.00039087	0.00156358	±	5.19495e-05	Metabolism	Amino acid metabolism	Lysine biosynthesis	alpha-aminoadipate--LysW ligase LysX	EC:6.3.2.-
K01439	0.0001	0.000316228	0.689219	0.201993	3.41209	0.000644663	0.00228196	0.0626067	±	0.000560294	0.0585967	±	0.000810607	Metabolism	Amino acid metabolism	Lysine biosynthesis	succinyl-diaminopimelate desuccinylase	EC:3.5.1.18
K00824	0.000366667	0.000597319	0.889859	0.210468	4.22801	2.36e-05	0.000127726	0.0250531	±	0.000603935	0.0205651	±	0.000478444	Metabolism	Amino acid metabolism	Lysine degradation	D-alanine transaminase	EC:2.6.1.21
K05708	0.000366667	0.000597319	1.25483	0.233583	5.37208	7.78e-08	8.22e-07	0.0380909	±	0.00207644	0.0244171	±	0.000555903	Metabolism	Amino acid metabolism	Phenylalanine metabolism	3-phenylpropionate/cinnamic acid dioxygenase subunit alpha	EC:1.14.12.19
K13503	0.0001	0.000316228	1.00393	0.225695	4.44817	8.66e-06	5.38e-05	0.0238205	±	0.00131819	0.0179902	±	0.000587563	Metabolism	Amino acid metabolism	Phenylalanine, tyrosine and tryptophan biosynthesis	anthranilate synthase	EC:4.1.3.27
K01657	0.0001	0.000316228	0.659394	0.20438	3.22632	0.00125392	0.00403603	0.118394	±	0.00211587	0.113644	±	0.000762649	Metabolism	Amino acid metabolism	Phenylalanine, tyrosine and tryptophan biosynthesis	anthranilate synthase component I	EC:4.1.3.27
K13497	0.000133333	0.000421637	0.875226	0.206517	4.23803	2.25e-05	0.000122961	0.00305529	±	6.34545e-05	0.00249611	±	4.74534e-05	Metabolism	Amino acid metabolism	Phenylalanine, tyrosine and tryptophan biosynthesis	anthranilate synthase/phosphoribosyltransferase	EC:4.1.3.27 2.4.2.18
K11646	0.0004	0.000699206	3.13448	0.256358	12.227	2.23e-34	2.12e-32	0.000719183	±	0.000133893	0.000111969	±	3.33744e-06	Metabolism	Amino acid metabolism	Phenylalanine, tyrosine and tryptophan biosynthesis	dehydroquinate synthase II	EC:1.4.1.-
K00429	0.000133333	0.000421637	1.31001	0.239098	5.47896	4.28e-08	4.87e-07	0.031443	±	0.00175452	0.0193858	±	0.00128297	Metabolism	Amino Acid Metabolism	Tryptophan metabolism	myrosinase	EC:3.2.1.147
K01721	0.0001	0.000316228	1.26452	0.226796	5.57559	2.47e-08	2.99e-07	0.0692599	±	0.00283568	0.0438152	±	0.00144097	Metabolism	Amino acid metabolism	Tryptophan metabolism	nitrile hydratase	EC:4.2.1.84
K10219	0.000233333	0.000498145	1.20572	0.213062	5.65901	1.52e-08	1.98e-07	0.0208682	±	0.00082128	0.0136426	±	0.000241117	Metabolism	Amino acid metabolism	Tyrosine metabolism	2-hydroxy-4-carboxymuconate semialdehyde hemiacetal dehydrogenase	EC:1.1.1.312
K02510	0.0001	0.000316228	1.03544	0.222127	4.66146	3.14e-06	2.16e-05	0.0456749	±	0.00195459	0.0338331	±	0.00144663	Metabolism	Amino acid metabolism	Tyrosine metabolism	2,4-dihydroxyhept-2-ene-1,7-dioic acid aldolase	EC:4.1.2.-
K00483	0.0005	0.000849837	1.25182	0.225355	5.5549	2.78e-08	3.31e-07	0.134165	±	0.00515829	0.0856901	±	0.00292376	Metabolism	Amino acid metabolism	Tyrosine metabolism	4-hydroxyphenylacetate 3-monooxygenase	EC:1.14.14.9
K01800	0.000133333	0.000421637	1.06215	0.229435	4.6294	3.67e-06	2.48e-05	0.0319203	±	0.00135499	0.0233607	±	0.00128356	Metabolism	Amino acid metabolism	Tyrosine metabolism	maleylacetoacetate isomerase	EC:5.2.1.2
K00505	0.0001	0.000316228	1.1498	0.218189	5.26973	1.37e-07	1.36e-06	0.00437108	±	0.000184784	0.00299069	±	9.63254e-05	Metabolism	Amino acid metabolism	Tyrosine metabolism	tyrosinase	EC:1.14.18.1
K00052	0.000333333	0.000720082	0.72428	0.202987	3.5681	0.000359578	0.00136952	0.150178	±	0.00209372	0.137673	±	0.000342541	Metabolism	Amino acid metabolism	Valine, leucine and isoleucine biosynthesis	3-isopropylmalate dehydrogenase	EC:1.1.1.85
K01703	0.0001	0.000316228	0.78513	0.20404	3.84792	0.000119123	0.000529793	0.23821	±	0.0042236	0.209473	±	0.00314721	Metabolism	Amino acid metabolism	Valine, leucine and isoleucine biosynthesis	3-isopropylmalate/(R)-2-methylmalate dehydratase large subunit	EC:4.2.1.33 4.2.1.35
K01704	0.000133333	0.000421637	0.792736	0.202635	3.91213	9.15e-05	0.00041908	0.0753625	±	0.000922399	0.0657736	±	0.000526582	Metabolism	Amino acid metabolism	Valine, leucine and isoleucine biosynthesis	3-isopropylmalate/(R)-2-methylmalate dehydratase small subunit	EC:4.2.1.33 4.2.1.35
K01652	0.0005	0.000849837	0.754373	0.206635	3.65076	0.000261465	0.00104107	0.443081	±	0.0062106	0.398328	±	0.00347563	Metabolism	Amino acid metabolism	Valine, leucine and isoleucine biosynthesis	acetolactate synthase I/II/III large subunit	EC:2.2.1.6
K00020	0.000233333	0.000498145	0.824024	0.199982	4.12048	3.78e-05	0.00019307	0.0781471	±	0.000765653	0.0666945	±	0.00125745	Metabolism	Amino acid metabolism	Valine, leucine and isoleucine degradation	3-hydroxyisobutyrate dehydrogenase	EC:1.1.1.31
K01968	0.000133333	0.000421637	0.536456	0.201817	2.65812	0.0078577	0.0187881	0.0574068	±	0.000674147	0.0601053	±	0.000700002	Metabolism	Amino acid metabolism	Valine, leucine and isoleucine degradation	3-methylcrotonyl-CoA carboxylase alpha subunit	EC:6.4.1.4
K01641	0.000433333	0.000737865	1.56717	0.197057	7.95285	1.82e-15	7.35e-14	0.00627654	±	0.000292167	0.00317587	±	0.000131488	Metabolism	Amino acid metabolism	Valine, leucine and isoleucine degradation	hydroxymethylglutaryl-CoA synthase	EC:2.3.3.10
K05606	0.000233333	0.000498145	1.13957	0.218591	5.21325	1.86e-07	1.77e-06	0.0143797	±	0.000539783	0.00993473	±	0.000214875	Metabolism	Amino acid metabolism	Valine, leucine and isoleucine degradation	methylmalonyl-CoA/ethylmalonyl-CoA epimerase	EC:5.1.99.1
K12468	0.000266667	0.000562183	1.18481	0.242811	4.87956	1.06e-06	8.35e-06	0.000386259	±	3.11701e-05	0.000249776	±	1.00397e-05	Metabolism	Biosynthesis of other secondary metabolites	Phenylpropanoid biosynthesis	phenylacrylic acid decarboxylase	EC:4.1.1.-
K01710	0.0002	0.000632456	0.468079	0.19696	2.37651	0.0174771	0.0371154	0.202259	±	0.00356533	0.221041	±	0.00212836	Metabolism	Biosynthesis of other secondary metabolites	Streptomycin biosynthesis	dTDP-glucose 4,6-dehydratase	EC:4.2.1.46
K04342	0.00016	0.000505964	2.16237	0.264381	8.17898	2.86e-16	1.26e-14	0.000260708	±	1.99216e-05	8.24856e-05	±	1.10043e-05	Metabolism	Biosynthesis of other secondary metabolites	Streptomycin biosynthesis	streptomycin-6-phosphatase	EC:3.1.3.39
K04835	0.000133333	0.000421637	1.35752	0.236081	5.75022	8.91e-09	1.24e-07	0.00217113	±	0.000114158	0.00127969	±	7.5629e-05	Metabolism	Carbohydrate metabolism	C5-Branched dibasic acid metabolism	methylaspartate ammonia-lyase	EC:4.3.1.2
K01959	0.0001	0.000316228	0.798329	0.200786	3.97602	7.01e-05	0.000331025	0.0133551	±	0.000507888	0.0115685	±	0.000312047	Metabolism	Carbohydrate metabolism	Citrate cycle (TCA cycle)	pyruvate carboxylase subunit A	EC:6.4.1.1
K01960	0.000233333	0.000498145	1.32436	0.236637	5.59657	2.19e-08	2.72e-07	0.00913637	±	0.000504459	0.0054911	±	0.000405136	Metabolism	Carbohydrate metabolism	Citrate cycle (TCA cycle)	pyruvate carboxylase subunit B	EC:6.4.1.1
K00242	0.000133333	0.000421637	0.952567	0.217187	4.38593	1.15e-05	6.91e-05	0.0082446	±	0.000245063	0.00650876	±	0.000120599	Metabolism	Carbohydrate metabolism	Citrate cycle (TCA cycle)	succinate dehydrogenase membrane anchor subunit	N/A
K00971	0.0001	0.000316228	0.636883	0.198211	3.21316	0.00131281	0.00419427	0.0567804	±	0.000729722	0.0550955	±	0.00169043	Metabolism	Carbohydrate metabolism	Fructose and mannose metabolism	mannose-1-phosphate guanylyltransferase	EC:2.7.7.13
K07026	0.000133333	0.000421637	3.021	0.314334	9.61079	7.2e-22	4.39e-20	0.000446218	±	0.000113699	7.38728e-05	±	1.26425e-05	Metabolism	Carbohydrate metabolism	Fructose and mannose metabolism	mannosyl-3-phosphoglycerate phosphatase	EC:3.1.3.70
K05947	0.000266667	0.000562183	3.92545	0.233027	16.8455	1.13e-63	1.81e-61	0.00338258	±	0.000316429	0.000320999	±	1.24765e-05	Metabolism	Carbohydrate metabolism	Fructose and mannose metabolism	mannosyl-3-phosphoglycerate synthase	EC:2.4.1.217
K07966	0.0001	0.000316228	1.58524	0.490296	3.23324	0.00122394	0.00395999	1.72259e-05	±	5.65586e-06	6.29409e-06	±	1.32507e-06	Metabolism	Carbohydrate metabolism	Galactose metabolism	beta-1,4-galactosyltransferase 1	EC:2.4.1.22 2.4.1.90 2.4.1.38 2.4.1.-
K00114	0.000333333	0.000720082	0.962765	0.207118	4.64838	3.35e-06	2.28e-05	0.138913	±	0.00361528	0.107858	±	0.00530182	Metabolism	Carbohydrate metabolism	Glycolysis / Gluconeogenesis	alcohol dehydrogenase (cytochrome c)	EC:1.1.2.8
K01622	0.000133333	0.000421637	1.77691	0.24258	7.32505	2.39e-13	7.65e-12	0.00516712	±	0.000504664	0.00225461	±	0.000114402	Metabolism	Carbohydrate metabolism	Glycolysis / Gluconeogenesis	fructose 1,6-bisphosphate aldolase/phosphatase	EC:4.1.2.13 3.1.3.11
K01623	0.000333333	0.000720082	0.799389	0.203997	3.91864	8.91e-05	0.000408935	0.12654	±	0.00221137	0.109938	±	0.00142324	Metabolism	Carbohydrate metabolism	Glycolysis / Gluconeogenesis	fructose-bisphosphate aldolase, class I	EC:4.1.2.13
K01610	0.0003	0.000674949	0.827499	0.201674	4.10316	4.08e-05	0.000206796	0.108575	±	0.00195388	0.0927975	±	0.000844182	Metabolism	Carbohydrate metabolism	Glycolysis / Gluconeogenesis	phosphoenolpyruvate carboxykinase (ATP)	EC:4.1.1.49
K14448	0.000133333	0.000421637	1.1736	0.224085	5.23729	1.63e-07	1.58e-06	0.0412402	±	0.00192865	0.0278318	±	0.000481958	Metabolism	Carbohydrate metabolism	Glyoxylate and dicarboxylate metabolism	(2S)-methylsuccinyl-CoA dehydrogenase	N/A
K14446	0.000133333	0.000421637	0.829951	0.216871	3.82694	0.000129748	0.000567166	0.0524053	±	0.00200913	0.0448643	±	0.000978787	Metabolism	Carbohydrate metabolism	Glyoxylate and dicarboxylate metabolism	crotonyl-CoA carboxylase/reductase	EC:1.3.1.85
K04509	0.000266667	0.000843274	1.5324	0.238593	6.42264	1.34e-10	2.76e-09	0.00313214	±	0.000220872	0.00162918	±	8.6145e-05	Metabolism	Carbohydrate Metabolism	Glyoxylate and dicarboxylate metabolism	formate dehydrogenase-N, gamma subunit	EC:1.2.1.2
K14067	0.000133333	0.000421637	1.1316	0.226564	4.99463	5.89e-07	4.95e-06	0.00625004	±	0.000265644	0.00437638	±	0.000305401	Metabolism	Carbohydrate metabolism	Glyoxylate and dicarboxylate metabolism	malate-CoA ligase subunit beta	EC:6.2.1.9
K08691	0.000133333	0.000421637	0.940813	0.218701	4.30182	1.69e-05	9.66e-05	0.0401719	±	0.00179915	0.0319508	±	0.000645266	Metabolism	Carbohydrate metabolism	Glyoxylate and dicarboxylate metabolism	malyl-CoA lyase	EC:4.1.3.24
K01577	0.0001	0.000316228	1.17548	0.222391	5.28563	1.25e-07	1.26e-06	0.0621118	±	0.00339085	0.0418806	±	0.00124665	Metabolism	Carbohydrate metabolism	Glyoxylate and dicarboxylate metabolism	oxalyl-CoA decarboxylase	EC:4.1.1.8
K01114	0.0001	0.000316228	1.10519	0.204889	5.39412	6.89e-08	7.37e-07	0.147391	±	0.00572627	0.102748	±	0.00515956	Metabolism	Carbohydrate metabolism	Inositol phosphate metabolism	phospholipase C	EC:3.1.4.3
K01686	0.000133333	0.000421637	0.798024	0.193224	4.13006	3.63e-05	0.000186559	0.0225875	±	0.000700664	0.0195259	±	0.000437384	Metabolism	Carbohydrate metabolism	Pentose and glucuronate interconversions	mannonate dehydratase	EC:4.2.1.8
K01730	0.0001	0.000316228	1.09221	0.204522	5.3403	9.28e-08	9.62e-07	0.00467883	±	6.45854e-05	0.00331036	±	0.000153278	Metabolism	Carbohydrate metabolism	Pentose and glucuronate interconversions	oligogalacturonide lyase	EC:4.2.2.6
K06151	0.000133333	0.000421637	1.35634	0.233084	5.81912	5.92e-09	8.53e-08	0.0848109	±	0.00423354	0.0503962	±	0.00226106	Metabolism	Carbohydrate metabolism	Pentose phosphate pathway	gluconate 2-dehydrogenase alpha chain	EC:1.1.99.3
K06152	0.000433333	0.000737865	1.23239	0.219168	5.62303	1.88e-08	2.38e-07	0.011923	±	0.000425392	0.00763076	±	0.000359029	Metabolism	Carbohydrate metabolism	Pentose phosphate pathway	gluconate 2-dehydrogenase gamma chain	EC:1.1.99.3
K00034	0.000133333	0.000421637	1.20231	0.232989	5.16039	2.46e-07	2.27e-06	0.0480488	±	0.00286629	0.0318862	±	0.0010628	Metabolism	Carbohydrate metabolism	Pentose phosphate pathway	glucose 1-dehydrogenase	EC:1.1.1.47
K00117	0.000266667	0.000562183	1.22273	0.198375	6.16373	7.11e-10	1.28e-08	0.152492	±	0.00505053	0.0982574	±	0.00279995	Metabolism	Carbohydrate metabolism	Pentose phosphate pathway	quinoprotein glucose dehydrogenase	EC:1.1.5.2
K01783	0.0001	0.000316228	0.763475	0.203229	3.75673	0.000172146	0.000725188	0.0730688	±	0.000814837	0.0651449	±	0.000840864	Metabolism	Carbohydrate metabolism	Pentose phosphate pathway	ribulose-phosphate 3-epimerase	EC:5.1.3.1
K00615	0.0001	0.000316228	0.70804	0.208378	3.39787	0.000679128	0.00239188	0.427837	±	0.0072109	0.397682	±	0.00372721	Metabolism	Carbohydrate metabolism	Pentose phosphate pathway	transketolase	EC:2.2.1.1
K01908	0.000233333	0.000498145	0.805557	0.218926	3.67959	0.000233606	0.000945044	0.104017	±	0.00406666	0.090782	±	0.0019086	Metabolism	Carbohydrate metabolism	Propanoate metabolism	propionyl-CoA synthetase	EC:6.2.1.17
K03778	0.000133333	0.000421637	0.47501	0.206169	2.30398	0.0212238	0.043919	0.0136668	±	0.000316201	0.0149667	±	0.000346501	Metabolism	Carbohydrate metabolism	Pyruvate metabolism	D-lactate dehydrogenase	EC:1.1.1.28
K00102	0.0001	0.000316228	0.672366	0.211242	3.18292	0.00145799	0.0045756	0.100315	±	0.00256279	0.0958753	±	0.00442808	Metabolism	Carbohydrate metabolism	Pyruvate metabolism	D-lactate dehydrogenase (cytochrome)	EC:1.1.2.4
K00101	0.0002	0.000632456	0.877343	0.218644	4.01267	6e-05	0.000289447	0.0863586	±	0.00285675	0.0717735	±	0.00155285	Metabolism	Carbohydrate metabolism	Pyruvate metabolism	L-lactate dehydrogenase (cytochrome)	EC:1.1.2.3
K00116	0.000133333	0.000421637	1.2	0.247018	4.85796	1.19e-06	9.21e-06	0.0290602	±	0.00251492	0.0194441	±	0.000504112	Metabolism	Carbohydrate metabolism	Pyruvate metabolism	malate dehydrogenase (quinone)	EC:1.1.5.4
K10713	0.0001	0.000316228	0.92819	0.221213	4.19591	2.72e-05	0.000144035	0.0122447	±	0.000485758	0.00984893	±	0.000294338	Metabolism	Energy metabolism	Methane metabolism	formaldehyde-activating enzyme	EC:4.3.-.-
K00200	0.00016	0.000505964	0.904745	0.215874	4.19108	2.78e-05	0.000146679	0.018867	±	0.000567812	0.0153808	±	0.000330575	Metabolism	Energy metabolism	Methane metabolism	formylmethanofuran dehydrogenase subunit A	EC:1.2.7.12
K10714	0.0002	0.000632456	1.55703	0.2348	6.6313	3.33e-11	7.68e-10	0.00676847	±	0.000315291	0.00347997	±	0.000178833	Metabolism	Energy metabolism	Methane metabolism	methylene-tetrahydromethanopterin dehydrogenase	EC:1.5.1.-
K03396	0.0001	0.000316228	1.31474	0.242758	5.41583	6.1e-08	6.6e-07	0.0239633	±	0.00171598	0.0147113	±	0.000742599	Metabolism	Energy metabolism	Methane metabolism	S-(hydroxymethyl)glutathione synthase	EC:4.4.1.22
K01673	0.0001	0.000316228	0.488263	0.198118	2.46451	0.0137202	0.0300941	0.0698999	±	0.000930692	0.0754649	±	0.000777085	Metabolism	Energy metabolism	Nitrogen metabolism	carbonic anhydrase	EC:4.2.1.1
K00366	0.0001	0.000316228	0.900578	0.222372	4.04986	5.12e-05	0.000252498	0.073831	±	0.00302001	0.0601911	±	0.00163254	Metabolism	Energy metabolism	Nitrogen metabolism	ferredoxin-nitrite reductase	EC:1.7.7.1
K02570	0.0001	0.000316228	0.958927	0.185183	5.17828	2.24e-07	2.09e-06	0.000349157	±	2.33327e-05	0.00026402	±	1.16015e-05	Metabolism	Energy Metabolism	Nitrogen metabolism	ferredoxin-type protein NapG	N/A
K00360	0.000133333	0.000421637	1.26455	0.2265	5.583	2.36e-08	2.88e-07	0.0249856	±	0.00128788	0.0156915	±	0.000741589	Metabolism	Energy metabolism	Nitrogen metabolism	nitrate reductase (NADH)	EC:1.7.1.1
K08345	0.0003	0.000674949	1.79029	0.276502	6.47478	9.5e-11	2.01e-09	0.000547586	±	7.81094e-05	0.000238182	±	2.02886e-05	Metabolism	Energy metabolism	Nitrogen metabolism	nitrate reductase 2, alpha subunit	EC:1.7.99.4
K00368	0.000133333	0.000421637	1.6389	0.230327	7.11555	1.11e-12	3.27e-11	0.0476165	±	0.00201697	0.0229098	±	0.00126232	Metabolism	Energy metabolism	Nitrogen metabolism	nitrite reductase (NO-forming)	EC:1.7.2.1
K00459	0.00018	0.00038239	0.443768	0.193949	2.28807	0.0221334	0.045392	0.0446086	±	0.000719543	0.0496114	±	0.00151519	Metabolism	Energy metabolism	Nitrogen metabolism	nitronate monooxygenase	EC:1.13.12.16
K02298	0.000133333	0.000421637	1.15182	0.218786	5.26459	1.4e-07	1.38e-06	0.0833295	±	0.00509584	0.0568827	±	0.00285651	Metabolism	Energy metabolism	Oxidative phosphorylation	cytochrome o ubiquinol oxidase subunit I	EC:1.10.3.-
K02299	0.0001	0.000316228	1.14685	0.219767	5.21848	1.8e-07	1.73e-06	0.0211942	±	0.000725456	0.0145357	±	0.000703517	Metabolism	Energy metabolism	Oxidative phosphorylation	cytochrome o ubiquinol oxidase subunit III	EC:1.10.3.-
K00356	0.000266667	0.000562183	0.851738	0.192571	4.42298	9.74e-06	5.97e-05	0.0350584	±	0.00100136	0.0291059	±	0.000753137	Metabolism	Energy metabolism	Oxidative phosphorylation	NADH dehydrogenase	EC:1.6.99.3
K13378	0.0001	0.000316228	1.19195	0.198291	6.01112	1.84e-09	2.95e-08	0.0148229	±	0.000284035	0.00973763	±	0.000167493	Metabolism	Energy metabolism	Oxidative phosphorylation	NADH-quinone oxidoreductase subunit C/D	EC:1.6.5.3
K02117	0.000233333	0.000737865	1.32231	0.218769	6.04434	1.5e-09	2.48e-08	0.00890449	±	0.000466903	0.00536456	±	0.000268271	Metabolism	Energy metabolism	Oxidative phosphorylation	V-type H+-transporting ATPase subunit A	EC:3.6.3.14
K02120	0.0002	0.000632456	1.58168	0.232074	6.81543	9.4e-12	2.4e-10	0.001123	±	0.000174788	0.000525391	±	5.46627e-05	Metabolism	Energy metabolism	Oxidative phosphorylation	V-type H+-transporting ATPase subunit D	EC:3.6.3.14
K00395	0.00016	0.000505964	1.4837	0.244794	6.06099	1.35e-09	2.28e-08	0.00517938	±	0.000267266	0.00280518	±	0.000219708	Metabolism	Energy metabolism	Sulfur metabolism	adenylylsulfate reductase, subunit B	EC:1.8.99.2
K00380	0.0001	0.000316228	1.10463	0.218181	5.06288	4.13e-07	3.59e-06	0.046953	±	0.00154278	0.0332163	±	0.000925809	Metabolism	Energy metabolism	Sulfur metabolism	sulfite reductase (NADPH) flavoprotein alpha-component	EC:1.8.1.2
K07969	0.000133333	0.000421637	1.95334	0.464643	4.20396	2.62e-05	0.000140325	3.04767e-05	±	9.72315e-06	8.94424e-06	±	1.70531e-06	Metabolism	Glycan biosynthesis and metabolism	Glycosaminoglycan biosynthesis - keratan sulfate	beta-1,4-galactosyltransferase 4	EC:2.4.1.90 2.4.1.-
K03274	0.0001	0.000316228	0.820807	0.198477	4.13553	3.54e-05	0.000183177	0.0303604	±	0.00115251	0.0259154	±	0.000783453	Metabolism	Glycan biosynthesis and metabolism	Lipopolysaccharide biosynthesis	ADP-L-glycero-D-manno-heptose 6-epimerase	EC:5.1.3.20
K03272	0.0002	0.000632456	0.819674	0.198743	4.12429	3.72e-05	0.000190517	0.0465525	±	0.00113711	0.0396233	±	0.00160614	Metabolism	Glycan biosynthesis and metabolism	Lipopolysaccharide biosynthesis	D-beta-D-heptose 7-phosphate kinase / D-beta-D-heptose 1-phosphate adenosyltransferase	EC:2.7.1.167 2.7.7.70
K02536	0.000313333	0.000520256	0.832909	0.194179	4.28938	1.79e-05	0.000101271	0.0555533	±	0.000763092	0.0468499	±	0.00156412	Metabolism	Glycan biosynthesis and metabolism	Lipopolysaccharide biosynthesis	UDP-3-O-[3-hydroxymyristoyl] glucosamine N-acyltransferase	EC:2.3.1.191
K07258	0.0001	0.000316228	0.504428	0.188328	2.67846	0.00739611	0.0178366	0.036628	±	0.00076708	0.0387196	±	0.000586162	Metabolism	Glycan biosynthesis and metabolism	Peptidoglycan biosynthesis	D-alanyl-D-alanine carboxypeptidase (penicillin-binding protein 5/6)	EC:3.4.16.4
K05366	0.000333333	0.000720082	0.886123	0.209314	4.23347	2.3e-05	0.000125023	0.188243	±	0.00370879	0.154572	±	0.0018045	Metabolism	Glycan biosynthesis and metabolism	Peptidoglycan biosynthesis	penicillin-binding protein 1A	EC:2.4.1.- 3.4.-.-
K05367	0.000133333	0.000421637	0.812633	0.202864	4.0058	6.18e-05	0.000296968	0.0434014	±	0.00048414	0.0373137	±	0.000778771	Metabolism	Glycan biosynthesis and metabolism	Peptidoglycan biosynthesis	penicillin-binding protein 1C	EC:2.4.1.-
K01924	0.000233333	0.000498145	0.696637	0.194003	3.59086	0.000329584	0.00126921	0.107489	±	0.000768435	0.0999896	±	0.000466571	Metabolism	Glycan biosynthesis and metabolism	Peptidoglycan biosynthesis	UDP-N-acetylmuramate--alanine ligase	EC:6.3.2.8
K10805	0.000133333	0.000421637	0.879595	0.220081	3.99668	6.42e-05	0.000307843	0.0322155	±	0.00108273	0.0265813	±	0.000696082	Metabolism	Lipid metabolism	Biosynthesis of unsaturated fatty acids	acyl-CoA thioesterase II	EC:3.1.2.-
K01716	0.000133333	0.000421637	1.33513	0.224367	5.95066	2.67e-09	4.14e-08	0.0203206	±	0.000967445	0.0121986	±	0.00035813	Metabolism	Lipid metabolism	Fatty acid biosynthesis	3-hydroxyacyl-[acyl-carrier protein] dehydratase / trans-2-decenoyl-[acyl-carrier protein] isomerase	EC:4.2.1.59 5.3.3.14
K00647	0.0001	0.000316228	1.08117	0.209603	5.15819	2.49e-07	2.3e-06	0.0478239	±	0.00189817	0.0342104	±	0.000962387	Metabolism	Lipid metabolism	Fatty acid biosynthesis	3-oxoacyl-[acyl-carrier-protein] synthase I	EC:2.3.1.41
K05939	0.000466667	0.000996289	1.15224	0.217067	5.30824	1.11e-07	1.11e-06	0.0967608	±	0.00238634	0.0659982	±	0.00271775	Metabolism	Lipid metabolism	Fatty acid metabolism	acyl-[acyl-carrier-protein]-phospholipid O-acyltransferase / long-chain-fatty-acid--[acyl-carrier-protein] ligase	EC:2.3.1.40 6.2.1.20
K01048	0.0001	0.000316228	1.13597	0.230073	4.93744	7.92e-07	6.4e-06	0.0177808	±	0.000821281	0.0123821	±	0.000370725	Metabolism	Lipid metabolism	Glycerophospholipid metabolism	lysophospholipase	EC:3.1.1.5
K01004	0.000266667	0.000562183	1.24139	0.240281	5.16641	2.39e-07	2.22e-06	0.0088919	±	0.000480292	0.00572994	±	0.000317467	Metabolism	Lipid metabolism	Glycerophospholipid metabolism	phosphatidylcholine synthase	EC:2.7.8.24
K00551	0.000133333	0.000421637	1.40119	0.236575	5.92283	3.16e-09	4.81e-08	0.0275549	±	0.00154072	0.0159264	±	0.000684139	Metabolism	Lipid metabolism	Glycerophospholipid metabolism	phosphatidylethanolamine N-methyltransferase	EC:2.1.1.17
K01613	0.000133333	0.000421637	0.942342	0.20366	4.62703	3.71e-06	2.51e-05	0.0567065	±	0.00072239	0.0445688	±	0.0012242	Metabolism	Lipid metabolism	Glycerophospholipid metabolism	phosphatidylserine decarboxylase	EC:4.1.1.65
K10223	0.0001	0.000316228	1.43249	0.480608	2.98058	0.00287708	0.00809828	1.49071e-05	±	2.1596e-06	6.95663e-06	±	8.11438e-07	Metabolism	Lipid metabolism	Primary bile acid biosynthesis	cholesterol 25-hydroxylase	EC:1.14.99.38
K05295	0.000133333	0.000421637	3.69937	0.589164	6.27901	3.41e-10	6.51e-09	2.05386e-05	±	4.93023e-06	0	±	0	Metabolism	Lipid metabolism	Steroid hormone biosynthesis	20alpha-hydroxysteroid dehydrogenase	EC:1.1.1.149
K01130	0.000266667	0.000562183	1.07793	0.210919	5.11064	3.21e-07	2.85e-06	0.575176	±	0.0153121	0.412248	±	0.0082273	Metabolism	Lipid metabolism	Steroid hormone biosynthesis	arylsulfatase	EC:3.1.6.1
K01916	0.0001	0.000316228	0.832804	0.205789	4.04689	5.19e-05	0.000254607	0.0663682	±	0.00126944	0.0564945	±	0.000582454	Metabolism	Metabolism of cofactors and vitamins	Nicotinate and nicotinamide metabolism	NAD+ synthase	EC:6.3.1.5
K00952	0.000466667	0.000773001	4.29463	0.25891	16.5873	8.61e-62	1.34e-59	0.00117037	±	0.000176396	7.81793e-05	±	1.03093e-05	Metabolism	Metabolism of cofactors and vitamins	Nicotinate and nicotinamide metabolism	nicotinamide-nucleotide adenylyltransferase	EC:2.7.7.1
K02227	0.000133333	0.000421637	0.593201	0.181253	3.27278	0.00106497	0.00352289	0.018928	±	0.00214709	0.018126	±	0.000500945	Metabolism	Metabolism of cofactors and vitamins	Porphyrin and chlorophyll metabolism	adenosylcobinamide-phosphate synthase	EC:6.3.1.10
K00798	0.000233333	0.000498145	0.803936	0.200272	4.01421	5.96e-05	0.000287805	0.0365786	±	0.00104502	0.0317077	±	0.000706962	Metabolism	Metabolism of cofactors and vitamins	Porphyrin and chlorophyll metabolism	cob(I)alamin adenosyltransferase	EC:2.5.1.17
K02188	0.0001	0.000316228	1.00558	0.221372	4.54248	5.56e-06	3.62e-05	0.0182926	±	0.000854344	0.0138371	±	0.000275331	Metabolism	Metabolism of cofactors and vitamins	Porphyrin and chlorophyll metabolism	cobalt-precorrin-5B (C1)-methyltransferase	EC:2.1.1.195
K03399	0.0004	0.000644061	3.22814	0.212509	15.1906	4.08e-52	5.58e-50	0.000727133	±	0.000100122	0.000107662	±	1.18749e-05	Metabolism	Metabolism of cofactors and vitamins	Porphyrin and chlorophyll metabolism	cobalt-precorrin-6Y C5-methyltransferase	EC:2.1.1.-
K02191	0.0001	0.000316228	4.31893	0.228933	18.8655	2.19e-79	5.12e-77	0.000868254	±	0.000146677	5.73094e-05	±	3.68884e-06	Metabolism	Metabolism of cofactors and vitamins	Porphyrin and chlorophyll metabolism	cobalt-precorrin-7 (C15)-methyltransferase	EC:2.1.1.196
K03394	0.000133333	0.000421637	1.08612	0.231722	4.68716	2.77e-06	1.95e-05	0.0151717	±	0.000827366	0.0108646	±	0.000518462	Metabolism	Metabolism of cofactors and vitamins	Porphyrin and chlorophyll metabolism	precorrin-2/cobalt-factor-2 C20-methyltransferase	EC:2.1.1.130 2.1.1.151
K06042	0.0002	0.000632456	0.950219	0.218303	4.35275	1.34e-05	7.87e-05	0.0145599	±	0.00049638	0.011439	±	0.000313671	Metabolism	Metabolism of cofactors and vitamins	Porphyrin and chlorophyll metabolism	precorrin-8X methylmutase	EC:5.4.1.2
K04719	0.000266667	0.000562183	1.21088	0.221639	5.46328	4.67e-08	5.24e-07	0.0167907	±	0.000700949	0.0109742	±	0.000536879	Metabolism	Metabolism of cofactors and vitamins	Riboflavin metabolism	5,6-dimethylbenzimidazole synthase	EC:1.14.99.40
K07732	0.0001	0.000316228	6.15402	0.324455	18.9672	3.18e-80	7.76e-78	0.0010001	±	0.000196561	1.52383e-05	±	3.75519e-06	Metabolism	Metabolism of cofactors and vitamins	Riboflavin metabolism	riboflavin kinase, archaea type	EC:2.7.1.161
K01469	0.000233333	0.000498145	1.00553	0.215334	4.66963	3.02e-06	2.09e-05	0.124272	±	0.00425859	0.0941679	±	0.00197874	Metabolism	Metabolism of other amino acids	Glutathione metabolism	5-oxoprolinase (ATP-hydrolysing)	EC:3.5.2.9
K01920	0.000333333	0.000720082	0.915835	0.208332	4.39604	1.1e-05	6.65e-05	0.0469175	±	0.00177168	0.037649	±	0.000819472	Metabolism	Metabolism of other amino acids	Glutathione metabolism	glutathione synthase	EC:6.3.2.3
K01255	0.0002	0.000632456	0.754095	0.200278	3.76524	0.000166388	0.000704634	0.139028	±	0.000831928	0.12472	±	0.000725405	Metabolism	Metabolism of other amino acids	Glutathione metabolism	leucyl aminopeptidase	EC:3.4.11.1
K00119	0.000133333	0.000421637	0.745559	0.210035	3.54969	0.000385685	0.00145625	0.0808592	±	0.00167226	0.0733534	±	0.00202272	Metabolism	Metabolism of other amino acids	Phosphonate and phosphinate metabolism	N/A	EC:1.1.99.-
K03823	0.0001	0.000316228	0.417896	0.185445	2.25348	0.0242292	0.0491153	0.0288862	±	0.00142574	0.0321824	±	0.00105211	Metabolism	Metabolism of other amino acids	Phosphonate and phosphinate metabolism	phosphinothricin acetyltransferase	EC:2.3.1.183
K04780	0.000133333	0.000421637	0.921728	0.256752	3.58995	0.000330739	0.00127128	0.0271276	±	0.00255987	0.0220509	±	0.000939062	Metabolism	Metabolism of terpenoids and polyketides	Biosynthesis of siderophore group nonribosomal peptides	nonribosomal peptide synthetase DhbF	N/A
K13775	0.000346667	0.000754771	0.84135	0.211033	3.98682	6.7e-05	0.000319275	0.0305396	±	0.0009005	0.0259446	±	0.00061766	Metabolism	Metabolism of terpenoids and polyketides	Geraniol degradation	citronellol/citronellal dehydrogenase	N/A
K03526	0.0001	0.000316228	0.67663	0.198548	3.40789	0.00065467	0.00231446	0.150792	±	0.00307766	0.142543	±	0.00175061	Metabolism	Metabolism of terpenoids and polyketides	Terpenoid backbone biosynthesis	(E)-4-hydroxy-3-methylbut-2-enyl-diphosphate synthase	EC:1.17.7.1
K12506	0.000133333	0.000421637	0.853648	0.216565	3.94176	8.09e-05	0.000376366	0.0238834	±	0.000782904	0.020103	±	0.000668126	Metabolism	Metabolism of terpenoids and polyketides	Terpenoid backbone biosynthesis	2-C-methyl-D-erythritol 4-phosphate cytidylyltransferase / 2-C-methyl-D-erythritol 2,4-cyclodiphosphate synthase	EC:2.7.7.60 4.6.1.12
K00795	0.0001	0.000316228	0.763287	0.198212	3.85087	0.000117699	0.000524592	0.0225773	±	0.000186189	0.0200742	±	0.00025751	Metabolism	Metabolism of terpenoids and polyketides	Terpenoid backbone biosynthesis	farnesyl diphosphate synthase	EC:2.5.1.1 2.5.1.10
K00054	0.000366667	0.000808138	1.09093	0.2072	5.26514	1.4e-07	1.38e-06	0.00908006	±	0.000533659	0.00641037	±	0.000173472	Metabolism	Metabolism of terpenoids and polyketides	Terpenoid backbone biosynthesis	hydroxymethylglutaryl-CoA reductase	EC:1.1.1.88
K12503	0.000213333	0.000466984	1.17537	0.247962	4.74013	2.14e-06	1.54e-05	0.016474	±	0.00120579	0.0111064	±	0.000631515	Metabolism	Metabolism of terpenoids and polyketides	Terpenoid backbone biosynthesis	short-chain Z-isoprenyl diphosphate synthase	EC:2.5.1.68
K06863	0.000266667	0.000562183	4.66958	0.229891	20.3121	1e-91	3.75e-89	0.00600092	±	0.000489139	0.000325305	±	3.13464e-05	Metabolism	Nucleotide metabolism	Purine metabolism	5-formaminoimidazole-4-carboxamide-1-(beta)-D-ribofuranosyl 5'-monophosphate synthetase	EC:6.3.4.-
K02323	0.0001	0.000316228	6.14425	0.314505	19.5363	5.4e-85	1.44e-82	0.00240997	±	0.00025664	3.97522e-05	±	1.06702e-05	Metabolism	Nucleotide metabolism	Purine metabolism	DNA polymerase II small subunit	EC:2.7.7.7
K00769	0.0002	0.000632456	1.11514	0.216818	5.14322	2.7e-07	2.47e-06	0.0130477	±	0.000373972	0.00912842	±	0.000208001	Metabolism	Nucleotide metabolism	Purine metabolism	xanthine phosphoribosyltransferase	EC:2.4.2.22
K10221	0.0001	0.000316228	1.19421	0.218378	5.46855	4.54e-08	5.12e-07	0.0204336	±	0.000808614	0.0134982	±	0.000327121	Metabolism	Xenobiotics biodegradation and metabolism	Benzoate degradation	2-pyrone-4,6-dicarboxylate lactonase	EC:3.1.1.57
K14333	0.00016	0.000505964	1.50261	0.244705	6.14051	8.23e-10	1.45e-08	0.04341	±	0.00267544	0.0232802	±	0.00143423	Metabolism	Xenobiotics biodegradation and metabolism	Benzoate degradation	2,3-dihydroxybenzoate decarboxylase	EC:4.1.1.46
K04105	0.0001	0.000316228	1.25242	0.235095	5.32728	9.97e-08	1.02e-06	0.0201361	±	0.00105374	0.0128966	±	0.000515896	Metabolism	Xenobiotics biodegradation and metabolism	Benzoate degradation	4-hydroxybenzoate-CoA ligase	EC:6.2.1.27 6.2.1.25
K04109	0.000133333	0.000421637	1.45919	0.254073	5.74321	9.29e-09	1.29e-07	0.00448769	±	0.000277625	0.00246364	±	0.000231269	Metabolism	Xenobiotics biodegradation and metabolism	Benzoate degradation	4-hydroxybenzoyl-CoA reductase subunit beta	EC:1.3.7.9
K04107	0.000133333	0.000421637	1.37332	0.24922	5.51049	3.58e-08	4.17e-07	0.00917315	±	0.000629	0.00538774	±	0.000340143	Metabolism	Xenobiotics biodegradation and metabolism	Benzoate degradation	4-hydroxybenzoyl-CoA reductase subunit gamma	EC:1.3.7.9
K10220	0.0001	0.000316228	1.11509	0.211117	5.28186	1.28e-07	1.28e-06	0.0503544	±	0.00139156	0.0351343	±	0.00088386	Metabolism	Xenobiotics biodegradation and metabolism	Benzoate degradation	4-oxalmesaconate hydratase	EC:4.2.1.83
K04110	0.0001	0.000316228	1.06014	0.230241	4.6045	4.13e-06	2.78e-05	0.0465846	±	0.00221581	0.0339957	±	0.0010406	Metabolism	Xenobiotics biodegradation and metabolism	Benzoate degradation	benzoate-CoA ligase	EC:6.2.1.25
K04118	0.0001	0.000316228	0.943674	0.220661	4.27658	1.9e-05	0.000106628	0.00132706	±	8.67825e-05	0.00105575	±	7.52781e-05	Metabolism	Xenobiotics biodegradation and metabolism	Benzoate degradation	pimeloyl-CoA dehydrogenase	EC:1.3.1.62
K01560	0.0002	0.000632456	1.18708	0.227154	5.22589	1.73e-07	1.67e-06	0.057	±	0.00256054	0.0380229	±	0.0017428	Metabolism	Xenobiotics biodegradation and metabolism	Chlorocyclohexane and chlorobenzene degradation	2-haloacid dehalogenase	EC:3.8.1.2
K03381	0.000133333	0.000421637	0.994355	0.224129	4.43652	9.14e-06	5.65e-05	0.0268155	±	0.00108573	0.0206095	±	0.000500897	Metabolism	Xenobiotics biodegradation and metabolism	Chlorocyclohexane and chlorobenzene degradation	catechol 1,2-dioxygenase	EC:1.13.11.1
K01561	0.000233333	0.000498145	1.0169	0.229463	4.43164	9.35e-06	5.76e-05	0.045121	±	0.00223798	0.0340868	±	0.00109554	Metabolism	Xenobiotics biodegradation and metabolism	Chlorocyclohexane and chlorobenzene degradation	haloacetate dehalogenase	EC:3.8.1.3
K03380	0.000133333	0.000421637	0.953211	0.222328	4.28741	1.81e-05	0.000102074	0.0166697	±	0.000911255	0.0131046	±	0.000670758	Metabolism	Xenobiotics biodegradation and metabolism	Chlorocyclohexane and chlorobenzene degradation	phenol 2-monooxygenase	EC:1.14.13.7
K00480	0.000266667	0.000562183	1.05665	0.226403	4.66712	3.05e-06	2.11e-05	0.0653559	±	0.00358941	0.047635	±	0.00235579	Metabolism	Xenobiotics biodegradation and metabolism	Dioxin degradation	salicylate hydroxylase	EC:1.14.13.1
K03927	0.0001	0.000316228	0.787433	0.18718	4.20683	2.59e-05	0.000138824	0.062819	±	0.00175984	0.0546728	±	0.00121595	Metabolism	Xenobiotics biodegradation and metabolism	Drug metabolism - other enzymes	carboxylesterase 2	EC:3.1.1.1 3.1.1.84 3.1.1.56
K10680	0.000133333	0.000421637	0.507548	0.218031	2.32788	0.0199187	0.0414874	0.0184294	±	0.000737981	0.0199417	±	0.0012118	Metabolism	Xenobiotics biodegradation and metabolism	Nitrotoluene degradation	N-ethylmaleimide reductase	EC:1.-.-.-
K04102	0.000133333	0.000421637	1.52691	0.253258	6.02908	1.65e-09	2.68e-08	0.0651054	±	0.00459378	0.034425	±	0.00241201	Metabolism	Xenobiotics biodegradation and metabolism	Polycyclic aromatic hydrocarbon degradation	4,5-dihydroxyphthalate decarboxylase	EC:4.1.1.55
K11947	0.0002	0.000632456	0.983507	0.233535	4.2114	2.54e-05	0.000136305	0.000152715	±	1.51932e-05	0.000106668	±	9.46579e-06	Metabolism	Xenobiotics biodegradation and metabolism	Polycyclic aromatic hydrocarbon degradation	aldehyde dehydrogenase	EC:1.2.1.-
K05692	0.000233333	0.000498145	-0.88306	0.318402	-2.77341	0.00554721	0.0140421	0.000291847	±	9.34394e-05	0.000785437	±	0.000144546	Cellular Processes	Cell communication	Focal adhesion	actin beta/gamma 1	N/A
K02677	0.0001	0.000316228	-1.44103	0.290528	-4.96002	7.05e-07	5.77e-06	0.000125882	±	3.84363e-05	0.000491933	±	8.37853e-05	Cellular Processes	Cell communication	Focal adhesion	classical protein kinase C	EC:2.7.11.13
K06101	0.000133333	0.000421637	-1.74403	0.429846	-4.05734	4.96e-05	0.000246073	1.42445e-05	±	8.19176e-06	7.48666e-05	±	1.27914e-05	Cellular Processes	Cell communication	Tight junction	histone-lysine N-methyltransferase ASH1L	EC:2.1.1.43
K04354	0.0001	0.000316228	-1.4393	0.330617	-4.35337	1.34e-05	7.86e-05	8.14919e-05	±	3.33101e-05	0.000316692	±	5.04176e-05	Cellular Processes	Cell communication	Tight junction	protein phosphatase 2 (formerly 2A), regulatory subunit B	N/A
K03348	0.00016	0.000505964	-1.73992	0.332563	-5.23185	1.68e-07	1.62e-06	5.33341e-05	±	1.89243e-05	0.000273959	±	4.14007e-05	Cellular Processes	Cell growth and death	Cell cycle	anaphase-promoting complex subunit 1	N/A
K03352	0.0002	0.000421637	-1.96116	0.324253	-6.04824	1.46e-09	2.44e-08	1.8551e-05	±	2.74172e-06	0.000113956	±	1.75166e-05	Cellular Processes	Cell growth and death	Cell cycle	anaphase-promoting complex subunit 5	N/A
K04728	0.0002	0.000421637	-2.25268	0.336922	-6.68607	2.29e-11	5.4e-10	4.86965e-05	±	1.72498e-05	0.000330937	±	5.96155e-05	Cellular Processes	Cell growth and death	Cell cycle	ataxia telangiectasia mutated family protein	EC:2.7.11.1
K03363	0.0001	0.000316228	-0.846957	0.266495	-3.17813	0.00148226	0.00463042	0.000125882	±	2.63457e-05	0.000319674	±	5.25691e-05	Cellular Processes	Cell growth and death	Cell cycle	cell division cycle 20, cofactor of APC complex	N/A
K06671	0.000133333	0.000421637	-1.36999	0.350527	-3.90839	9.29e-05	0.000424935	4.00834e-05	±	1.66245e-05	0.000149402	±	2.16049e-05	Cellular Processes	Cell growth and death	Cell cycle	cohesin complex subunit SA-1/2	N/A
K02540	0.000133333	0.000421637	-1.49497	0.334697	-4.46664	7.95e-06	4.97e-05	0.000125551	±	5.01994e-05	0.000497896	±	7.63061e-05	Cellular Processes	Cell growth and death	Cell cycle	DNA replication licensing factor MCM2	EC:3.6.4.12
K06638	0.0001	0.000316228	-1.64449	0.595015	-2.76377	0.0057137	0.014405	9.93804e-07	±	4.05719e-07	1.45758e-05	±	2.79131e-06	Cellular Processes	Cell growth and death	Cell cycle	mitotic spindle assembly checkpoint protein MAD1	N/A
K13728	0.0004	0.000644061	-1.34488	0.534385	-2.51669	0.0118464	0.0265903	3.64395e-06	±	6.19746e-07	1.92135e-05	±	5.58262e-06	Cellular Processes	Cell growth and death	Cell cycle	mitotic spindle assembly checkpoint protein MAD2B	N/A
K02604	0.0002	0.000632456	-1.60021	0.331354	-4.82932	1.37e-06	1.05e-05	2.21949e-05	±	5.9858e-06	0.000107	±	1.50591e-05	Cellular Processes	Cell growth and death	Cell cycle	origin recognition complex subunit 2	N/A
K02606	0.000133333	0.000421637	-2.29768	0.389393	-5.90068	3.62e-09	5.46e-08	1.02693e-05	±	3.75518e-06	8.2817e-05	±	1.09118e-05	Cellular Processes	Cell growth and death	Cell cycle	origin recognition complex subunit 4	N/A
K02607	0.000133333	0.000421637	-1.63135	0.470134	-3.46997	0.000520514	0.00189719	3.97522e-06	±	6.62536e-07	2.68327e-05	±	3.6814e-06	Cellular Processes	Cell growth and death	Cell cycle	origin recognition complex subunit 5	N/A
K06640	0.000133333	0.000421637	-2.09638	0.324573	-6.45889	1.05e-10	2.21e-09	5.7972e-05	±	1.89939e-05	0.000392553	±	6.24597e-05	Cellular Processes	Cell growth and death	Cell cycle	serine/threonine-protein kinase ATR	EC:2.7.11.1
K06653	0.0001	0.000316228	-2.51612	0.384121	-6.55033	5.74e-11	1.28e-09	2.05386e-05	±	9.11137e-06	0.000216318	±	4.8047e-05	Cellular Processes	Cell growth and death	Cell cycle - yeast	CDK inhibitor PHO81	N/A
K06662	0.000266667	0.000562183	-2.55761	0.349947	-7.30856	2.7e-13	8.46e-12	1.32507e-05	±	3.39449e-06	0.000130851	±	2.17227e-05	Cellular Processes	Cell growth and death	Cell cycle - yeast	cell cycle checkpoint protein	N/A
K02830	0.000133333	0.000421637	-2.06902	0.379004	-5.4591	4.79e-08	5.35e-07	9.27551e-06	±	2.25895e-06	7.25477e-05	±	1.35718e-05	Cellular Processes	Cell growth and death	Cell cycle - yeast	cell cycle checkpoint protein	EC:3.1.11.2
K06677	0.000333333	0.000720082	-2.42023	0.301198	-8.03532	9.33e-16	3.96e-14	7.22164e-05	±	2.29426e-05	0.000581707	±	8.63324e-05	Cellular Processes	Cell growth and death	Cell cycle - yeast	condensin complex subunit 1	N/A
K06676	0.0002	0.000632456	-2.07655	0.26574	-7.81419	5.53e-15	2.12e-13	4.27336e-05	±	9.03275e-06	0.000267665	±	3.17465e-05	Cellular Processes	Cell growth and death	Cell cycle - yeast	condensin complex subunit 2	N/A
K04563	0.0002	0.000632456	-0.683124	0.225117	-3.03452	0.00240917	0.0069882	0.000171597	±	2.55022e-05	0.000390896	±	5.15465e-05	Cellular Processes	Cell growth and death	Cell cycle - yeast	cyclin-dependent kinase	EC:2.7.11.22
K02219	0.000133333	0.000421637	-1.15529	0.400935	-2.8815	0.00395793	0.0105905	1.62321e-05	±	5.79483e-06	5.5653e-05	±	1.00013e-05	Cellular Processes	Cell growth and death	Cell cycle - yeast	cyclin-dependent kinase regulatory subunit CKS1	N/A
K02307	0.00028	0.000654557	-2.12244	0.513559	-4.1328	3.58e-05	0.000185028	2.98141e-06	±	1.84442e-06	2.94829e-05	±	4.3319e-06	Cellular Processes	Cell growth and death	Cell cycle - yeast	DASH complex subunit DAM1	N/A
K03360	0.000233333	0.000498145	-2.44478	0.345355	-7.07904	1.45e-12	4.15e-11	2.02073e-05	±	7.03507e-06	0.000170934	±	3.01954e-05	Cellular Processes	Cell growth and death	Cell cycle - yeast	F-box and leucine-rich repeat protein GRR1	N/A
K03361	0.00016	0.000505964	-1.60519	0.300824	-5.33599	9.5e-08	9.83e-07	0.000105674	±	3.10554e-05	0.000481664	±	6.90604e-05	Cellular Processes	Cell growth and death	Cell cycle - yeast	F-box and WD-40 domain protein CDC4	N/A
K10259	0.0002	0.000632456	-1.67267	0.311166	-5.3755	7.64e-08	8.09e-07	7.15538e-05	±	2.06836e-05	0.000340544	±	4.92984e-05	Cellular Processes	Cell growth and death	Cell cycle - yeast	F-box and WD-40 domain protein MET30	N/A
K02555	0.000133333	0.000421637	-1.72858	0.375858	-4.59903	4.24e-06	2.84e-05	1.22569e-05	±	4.95797e-06	6.95663e-05	±	9.14745e-06	Cellular Processes	Cell growth and death	Cell cycle - yeast	M-phase inducer tyrosine phosphatase	EC:3.1.3.48
K11272	0.0002	0.000632456	-2.96671	0.460281	-6.44542	1.15e-10	2.4e-09	3.97522e-06	±	1.53603e-06	7.28789e-05	±	1.67937e-05	Cellular Processes	Cell growth and death	Cell cycle - yeast	mediator of replication checkpoint protein 1	N/A
K02516	0.0001	0.000316228	-1.63433	0.329822	-4.9552	7.23e-07	5.91e-06	4.90277e-05	±	1.70015e-05	0.000222281	±	3.36706e-05	Cellular Processes	Cell growth and death	Cell cycle - yeast	protein arginine N-methyltransferase 5	EC:2.1.1.125
K09202	0.0001	0.000316228	-1.66256	0.698668	-2.37962	0.0173306	0.0368636	6.62536e-07	±	4.05719e-07	8.61298e-06	±	3.37016e-06	Cellular Processes	Cell growth and death	Cell cycle - yeast	regulatory protein SWI5	N/A
K06675	0.000133333	0.000421637	-1.77039	0.310787	-5.69647	1.22e-08	1.63e-07	0.000130851	±	4.73145e-05	0.000646304	±	0.00010154	Cellular Processes	Cell growth and death	Cell cycle - yeast	structural maintenance of chromosome 4	N/A
K12765	0.000133333	0.000421637	-1.80763	0.333507	-5.42007	5.96e-08	6.52e-07	2.68327e-05	±	1.02023e-05	0.000149733	±	2.35036e-05	Cellular Processes	Cell growth and death	Meiosis - yeast	meiosis induction protein kinase IME2/SME1	EC:2.7.11.1
K03410	0.000333333	0.000720082	-1.2808	0.20449	-6.26341	3.77e-10	7.09e-09	0.000458806	±	7.44063e-05	0.0015934	±	0.000144183	Cellular Processes	Cell motility	Bacterial chemotaxis	chemotaxis protein CheC	N/A
K05875	0.000366667	0.0011595	-1.02988	0.238042	-4.32645	1.52e-05	8.74e-05	0.000378971	±	9.0598e-05	0.00108656	±	0.000102862	Cellular Processes	Cell motility	Bacterial chemotaxis	methyl-accepting chemotaxis protein II, aspartate sensor receptor	N/A
K05876	0.000233333	0.000498145	-0.968669	0.295788	-3.27488	0.00105707	0.00350294	4.40587e-05	±	1.22457e-05	0.000125551	±	1.15755e-05	Cellular Processes	Cell motility	Bacterial chemotaxis	methyl-accepting chemotaxis protein III, ribose and galactose sensor receptor	N/A
K10540	0.0001	0.000316228	-2.14501	0.285251	-7.51972	5.49e-14	1.87e-12	5.03528e-05	±	5.84667e-06	0.000357438	±	6.1169e-05	Cellular Processes	Cell motility	Bacterial chemotaxis	methyl-galactoside transport system substrate-binding protein	N/A
K03408	0.000133333	0.000421637	-0.568864	0.168087	-3.38435	0.000713478	0.00249095	0.00840692	±	0.00132277	0.0175953	±	0.00073699	Cellular Processes	Cell motility	Bacterial chemotaxis	purine-binding chemotaxis protein CheW	N/A
K03415	0.000133333	0.000421637	-2.15861	0.270879	-7.96891	1.6e-15	6.5e-14	0.000296816	±	8.87053e-05	0.00190744	±	0.000258778	Cellular Processes	Cell motility	Bacterial chemotaxis	two-component system, chemotaxis family, response regulator CheV	N/A
K10564	0.0001	0.000316228	-0.51225	0.221247	-2.31528	0.0205974	0.042774	9.73928e-05	±	1.54173e-05	0.000197104	±	8.16514e-06	Cellular Processes	Cell motility	Flagellar assembly	chemotaxis protein MotC	N/A
K02386	0.0001	0.000316228	-0.454562	0.178827	-2.5419	0.0110251	0.0250173	0.0011876	±	0.000168245	0.00231987	±	0.000137131	Cellular Processes	Cell motility	Flagellar assembly	flagella basal body P-ring formation protein FlgA	N/A
K13820	0.000333333	0.000720082	-1.38573	0.255215	-5.42968	5.65e-08	6.22e-07	7.68542e-05	±	2.18963e-05	0.000293172	±	1.35071e-05	Cellular Processes	Cell motility	Flagellar assembly	flagellar biosynthetic protein FliR/FlhB	N/A
K02413	0.000133333	0.000421637	-1.59619	0.215684	-7.40062	1.36e-13	4.5e-12	7.95043e-05	±	1.34459e-05	0.000354457	±	1.92878e-05	Cellular Processes	Cell motility	Flagellar assembly	flagellar FliJ protein	N/A
K02407	0.000133333	0.000421637	-1.14238	0.216573	-5.27481	1.33e-07	1.32e-06	0.000894424	±	0.000217257	0.00275648	±	0.000133165	Cellular Processes	Cell motility	Flagellar assembly	flagellar hook-associated protein 2	N/A
K02397	0.000366667	0.000597319	-1.17222	0.188317	-6.2247	4.82e-10	8.84e-09	0.00073144	±	0.00013457	0.00237287	±	0.000138046	Cellular Processes	Cell motility	Flagellar assembly	flagellar hook-associated protein 3 FlgL	N/A
K02414	0.000333333	0.000720082	-1.21761	0.236816	-5.14159	2.72e-07	2.48e-06	7.38728e-05	±	1.58663e-05	0.000239507	±	1.45587e-05	Cellular Processes	Cell motility	Flagellar assembly	flagellar hook-length control protein FliK	N/A
K02422	0.000133333	0.000421637	-1.32057	0.214757	-6.14913	7.79e-10	1.38e-08	0.000399509	±	9.09591e-05	0.00142246	±	7.31727e-05	Cellular Processes	Cell motility	Flagellar assembly	flagellar protein FliS	N/A
K02403	0.000333333	0.000544331	-1.11927	0.446954	-2.50421	0.0122724	0.0273603	0.00018286	±	7.23947e-05	0.000555205	±	4.87803e-05	Cellular Processes	Cell motility	Flagellar assembly	flagellar transcriptional activator FlhD	N/A
K02398	0.000433333	0.000737865	-1.19644	0.266244	-4.49378	7e-06	4.41e-05	6.32722e-05	±	1.43099e-05	0.000205386	±	1.92664e-05	Cellular Processes	Cell motility	Flagellar assembly	negative regulator of flagellin synthesis FlgM	N/A
K05757	0.000266667	0.000562183	-2.19621	0.321175	-6.83804	8.03e-12	2.07e-10	2.88203e-05	±	8.52009e-06	0.000199092	±	3.59749e-05	Cellular Processes	Cell motility	Regulation of actin cytoskeleton	actin related protein 2/3 complex, subunit 1A/1B	N/A
K05758	0.0003	0.000674949	-2.07671	0.361484	-5.74497	9.19e-09	1.28e-07	2.2195e-05	±	1.07675e-05	0.000153708	±	2.21132e-05	Cellular Processes	Cell motility	Regulation of actin cytoskeleton	actin related protein 2/3 complex, subunit 2	N/A
K05756	0.000133333	0.000421637	-1.51184	0.372763	-4.05576	5e-05	0.000247082	1.92135e-05	±	6.34186e-06	8.31484e-05	±	1.37627e-05	Cellular Processes	Cell motility	Regulation of actin cytoskeleton	actin related protein 2/3 complex, subunit 3	N/A
K05755	0.0001	0.000316228	-0.99248	0.368721	-2.69168	0.00710923	0.0172785	2.352e-05	±	5.912e-06	6.98975e-05	±	1.63584e-05	Cellular Processes	Cell motility	Regulation of actin cytoskeleton	actin related protein 2/3 complex, subunit 4	N/A
K05754	0.000133333	0.000421637	-1.79879	0.439728	-4.09068	4.3e-05	0.000216293	6.95664e-06	±	2.69124e-06	4.10773e-05	±	5.81844e-06	Cellular Processes	Cell motility	Regulation of actin cytoskeleton	actin related protein 2/3 complex, subunit 5	N/A
K05765	0.0002	0.000632456	-1.26662	0.347758	-3.64225	0.000270266	0.00107245	2.02073e-05	±	6.35914e-06	7.28789e-05	±	8.47805e-06	Cellular Processes	Cell motility	Regulation of actin cytoskeleton	cofilin	N/A
K05767	0.000133333	0.000421637	-2.42032	0.463972	-5.21653	1.82e-07	1.74e-06	0.000111306	±	4.51468e-05	0.000939808	±	0.000169217	Cellular Processes	Cell motility	Regulation of actin cytoskeleton	IQ motif containing GTPase activating protein	N/A
K12492	0.0001	0.000316228	-1.38164	0.388727	-3.55427	0.000379029	0.00143402	1.59009e-05	±	5.79955e-06	6.791e-05	±	1.16651e-05	Cellular Processes	Transport and catabolism	Endocytosis	ADP-ribosylation factor GTPase-activating protein 1	N/A
K11827	0.0001	0.000316228	-1.33605	0.432078	-3.09216	0.00198706	0.00596118	2.08699e-05	±	1.19049e-05	7.75167e-05	±	1.48462e-05	Cellular Processes	Transport and catabolism	Endocytosis	AP-2 complex subunit sigma-1	N/A
K12193	0.000133333	0.000421637	-1.95803	0.423706	-4.62121	3.82e-06	2.57e-05	1.25882e-05	±	5.77587e-06	8.91111e-05	±	2.14776e-05	Cellular Processes	Transport and catabolism	Endocytosis	charged multivesicular body protein 3	N/A
K12194	0.0002	0.000632456	-1.76086	0.364714	-4.82807	1.38e-06	1.05e-05	1.92136e-05	±	8.43922e-06	0.000100043	±	1.23127e-05	Cellular Processes	Transport and catabolism	Endocytosis	charged multivesicular body protein 4	N/A
K12198	0.0001	0.000316228	-1.70416	0.412617	-4.13013	3.63e-05	0.000186559	2.05386e-05	±	1.08437e-05	0.000101699	±	1.7471e-05	Cellular Processes	Transport and catabolism	Endocytosis	charged multivesicular body protein 5	N/A
K10591	0.000233333	0.000498145	-1.43446	0.50009	-2.86841	0.00412542	0.0109645	9.143e-05	±	4.23693e-05	0.000382946	±	7.30038e-05	Cellular Processes	Transport and catabolism	Endocytosis	E3 ubiquitin-protein ligase NEDD4	EC:6.3.2.19
K12471	0.0002	0.000421637	-1.73133	0.348043	-4.97447	6.54e-07	5.41e-06	2.88203e-05	±	1.1069e-05	0.000145095	±	2.20835e-05	Cellular Processes	Transport and catabolism	Endocytosis	epsin	N/A
K03283	0.0002	0.000421637	-0.568391	0.227737	-2.49583	0.0125664	0.0278497	0.00153443	±	0.000319861	0.00321893	±	0.00034854	Cellular Processes	Transport and catabolism	Endocytosis	heat shock 70kDa protein 1/8	N/A
K12182	0.0001	0.000316228	-1.7328	0.352934	-4.9097	9.12e-07	7.25e-06	3.27955e-05	±	1.24766e-05	0.000160996	±	2.96361e-05	Cellular Processes	Transport and catabolism	Endocytosis	hepatocyte growth factor-regulated tyrosine kinase substrate	N/A
K01115	0.0001	0.000316228	-1.61647	0.249557	-6.47733	9.34e-11	1.98e-09	0.000406466	±	7.89445e-05	0.00178024	±	0.000233377	Cellular Processes	Transport and catabolism	Endocytosis	phospholipase D	EC:3.1.4.4
K12200	0.000133333	0.000421637	-2.29059	0.302324	-7.57662	3.55e-14	1.24e-12	4.53837e-05	±	1.37646e-05	0.000322655	±	5.32545e-05	Cellular Processes	Transport and catabolism	Endocytosis	programmed cell death 6-interacting protein	N/A
K11866	0.0002	0.000421637	-1.35604	0.396715	-3.41817	0.000630437	0.00223584	2.55076e-05	±	1.27828e-05	9.87179e-05	±	1.27721e-05	Cellular Processes	Transport and catabolism	Endocytosis	STAM-binding protein	EC:3.1.2.15
K12486	0.0001	0.000316228	-0.867051	0.347251	-2.4969	0.0125285	0.0277969	2.65015e-05	±	8.33124e-06	7.45353e-05	±	1.14515e-05	Cellular Processes	Transport and catabolism	Endocytosis	stromal membrane-associated protein	N/A
K12393	0.00018	0.00038239	-1.06661	0.358504	-2.97516	0.00292835	0.00821373	8.81174e-05	±	3.98742e-05	0.00026369	±	4.01962e-05	Cellular Processes	Transport and catabolism	Lysosome	AP-1 complex subunit mu	N/A
K13289	0.0002	0.000632456	-1.57315	0.286119	-5.49824	3.84e-08	4.43e-07	0.000120582	±	3.86549e-05	0.000511478	±	6.83436e-05	Cellular Processes	Transport and catabolism	Lysosome	cathepsin A (carboxypeptidase C)	EC:3.4.16.5
K10089	0.00018	0.00038239	-2.43786	0.531881	-4.58348	4.57e-06	3.03e-05	1.65634e-06	±	5.23781e-07	2.78265e-05	±	4.03685e-06	Cellular Processes	Transport and catabolism	Lysosome	cation-dependent mannose-6-phosphate receptor	N/A
K04646	0.0001	0.000316228	-1.42557	0.444645	-3.20608	0.00134556	0.0042794	0.000362407	±	0.000159286	0.00139762	±	0.000185831	Cellular Processes	Transport and catabolism	Lysosome	clathrin heavy chain	N/A
K01202	0.0003	0.000674949	-0.787209	0.211492	-3.72218	0.000197513	0.000818204	0.000450193	±	5.11952e-05	0.00115347	±	8.9216e-05	Cellular Processes	Transport and catabolism	Lysosome	galactosylceramidase	EC:3.2.1.46
K06129	0.000133333	0.000421637	-1.72984	0.430002	-4.02287	5.75e-05	0.000279105	6.62536e-06	±	2.22221e-06	4.14085e-05	±	5.51836e-06	Cellular Processes	Transport and catabolism	Lysosome	lysophospholipase III	EC:3.1.1.5
K02144	0.000266667	0.000562183	-2.12459	0.365859	-5.80712	6.36e-09	9.07e-08	2.65015e-05	±	1.15825e-05	0.000179879	±	3.28716e-05	Cellular Processes	Transport and catabolism	Lysosome	V-type H+-transporting ATPase 54 kD subunit	EC:3.6.3.14
K02154	0.0001	0.000316228	-1.1773	0.328126	-3.58796	0.000333272	0.0012799	0.000163978	±	6.60421e-05	0.00050684	±	8.36886e-05	Cellular Processes	Transport and catabolism	Lysosome	V-type H+-transporting ATPase subunit I	EC:3.6.3.14
K00272	0.000233333	0.000737865	-0.480972	0.1982	-2.4267	0.0152368	0.0329546	0.000162984	±	1.88314e-05	0.000342531	±	1.03093e-05	Cellular Processes	Transport and catabolism	Peroxisome	D-aspartate oxidase	EC:1.4.3.1
K13338	0.000546667	0.000866838	-1.75916	0.270191	-6.51081	7.47e-11	1.61e-09	7.38728e-05	±	1.43214e-05	0.000353132	±	6.46364e-05	Cellular Processes	Transport and catabolism	Peroxisome	peroxin-1	N/A
K13346	0.0002	0.000632456	-2.86867	0.412947	-6.94682	3.74e-12	1e-10	4.30648e-06	±	1.12338e-06	7.58604e-05	±	1.11283e-05	Cellular Processes	Transport and catabolism	Peroxisome	peroxin-10	N/A
K13352	0.000133333	0.000421637	-1.9133	0.500887	-3.81982	0.000133551	0.00058093	3.31268e-06	±	1.17121e-06	2.68327e-05	±	4.60808e-06	Cellular Processes	Transport and catabolism	Peroxisome	peroxin-11B	N/A
K13345	0.0001	0.000316228	-2.47639	0.349662	-7.08225	1.42e-12	4.08e-11	1.19256e-05	±	3.71847e-06	0.000116606	±	1.42155e-05	Cellular Processes	Transport and catabolism	Peroxisome	peroxin-12	N/A
K13344	0.000133333	0.000421637	-0.556141	0.242637	-2.29207	0.0219018	0.0450489	6.16158e-05	±	1.21195e-05	0.000137476	±	9.97937e-06	Cellular Processes	Transport and catabolism	Peroxisome	peroxin-13	N/A
K13343	0.0001	0.000316228	-2.01203	0.430915	-4.66921	3.02e-06	2.1e-05	1.12631e-05	±	4.63776e-06	8.11608e-05	±	1.56873e-05	Cellular Processes	Transport and catabolism	Peroxisome	peroxin-14	N/A
K13341	0.0002	0.000632456	-1.53992	0.331038	-4.6518	3.29e-06	2.25e-05	2.68327e-05	±	8.46842e-06	0.000118263	±	1.1928e-05	Cellular Processes	Transport and catabolism	Peroxisome	peroxin-7	N/A
K13350	0.000213333	0.000466984	-1.43892	0.386591	-3.72209	0.000197583	0.000818204	1.06006e-05	±	2.94437e-06	5.30029e-05	±	7.71579e-06	Cellular Processes	Transport and catabolism	Peroxisome	peroxisomal membrane protein 4	N/A
K08054	0.000233333	0.000498145	-1.90059	0.333646	-5.69644	1.22e-08	1.63e-07	5.43279e-05	±	2.16176e-05	0.000302779	±	5.51201e-05	Cellular Processes	Transport and catabolism	Phagosome	calnexin	N/A
K10416	0.000233333	0.000498145	-1.56967	0.332161	-4.72562	2.29e-06	1.65e-05	2.08699e-05	±	5.65587e-06	0.000102031	±	1.77206e-05	Cellular Processes	Transport and catabolism	Phagosome	dynein light intermediate chain 1, cytosolic	N/A
K08008	0.0002	0.000632456	-1.88569	0.329593	-5.72125	1.06e-08	1.43e-07	9.90491e-05	±	3.72083e-05	0.000517109	±	8.67762e-05	Cellular Processes	Transport and catabolism	Phagosome	NADPH oxidase	N/A
K08488	0.0003	0.000674949	-2.44165	0.391018	-6.24434	4.26e-10	7.88e-09	6.62537e-06	±	2.15961e-06	7.81792e-05	±	1.23216e-05	Cellular Processes	Transport and catabolism	Phagosome	syntaxin 7	N/A
K08336	0.0002	0.000421637	-1.91876	0.501483	-3.82617	0.000130152	0.00056835	3.31268e-06	±	2.15961e-06	3.04766e-05	±	3.9056e-06	Cellular Processes	Transport and catabolism	Regulation of autophagy	autophagy-related protein 12	N/A
K08329	0.000133333	0.000421637	-2.31655	0.48247	-4.80143	1.58e-06	1.17e-05	2.98141e-06	±	6.19746e-07	4.27336e-05	±	9.01756e-06	Cellular Processes	Transport and catabolism	Regulation of autophagy	autophagy-related protein 17	N/A
K08339	0.000133333	0.000421637	-1.22167	0.421596	-2.89773	0.0037587	0.0101615	1.62321e-05	±	6.33753e-06	6.09532e-05	±	1.43002e-05	Cellular Processes	Transport and catabolism	Regulation of autophagy	autophagy-related protein 5	N/A
K08337	0.000533333	0.00074037	-2.10181	0.331975	-6.33123	2.43e-10	4.75e-09	4.63775e-05	±	1.6422e-05	0.000290191	±	4.36137e-05	Cellular Processes	Transport and catabolism	Regulation of autophagy	autophagy-related protein 7	N/A
K08333	0.000133333	0.000421637	-1.99974	0.457832	-4.36784	1.25e-05	7.45e-05	7.22164e-05	±	3.22182e-05	0.000443237	±	6.80646e-05	Cellular Processes	Transport and catabolism	Regulation of autophagy	phosphoinositide-3-kinase, regulatory subunit 4, p150	EC:2.7.11.1
K08332	0.000133333	0.000421637	-2.15323	0.484033	-4.44851	8.65e-06	5.38e-05	4.04147e-05	±	1.94478e-05	0.000294497	±	5.25074e-05	Cellular Processes	Transport and catabolism	Regulation of autophagy	vacuolar protein 8	N/A
K10232	0.000233333	0.000498145	-0.703302	0.204945	-3.43166	0.0005999	0.00214518	0.00282307	±	0.0004001	0.00671017	±	0.000499962	Environmental Information Processing	Membrane transport	ABC transporters	alpha-glucoside transport system substrate-binding protein	N/A
K05658	0.000133333	0.000421637	-0.736528	0.239718	-3.07248	0.00212291	0.00630131	0.00187133	±	0.000301285	0.00445423	±	0.000664697	Environmental Information Processing	Membrane transport	ABC transporters	ATP-binding cassette, subfamily B (MDR/TAP), member 1	N/A
K08711	0.0003	0.000483046	-2.12308	0.405102	-5.24084	1.6e-07	1.56e-06	1.19256e-05	±	4.36344e-06	9.57365e-05	±	2.35375e-05	Environmental Information Processing	Membrane transport	ABC transporters	ATP-binding cassette, subfamily G (WHITE), member 2, PDR	N/A
K10241	0.000133333	0.000421637	-0.796639	0.215152	-3.70269	0.00021333	0.000870552	0.00241362	±	0.000350884	0.0061215	±	0.000523697	Environmental Information Processing	Membrane transport	ABC transporters	cellobiose transport system permease protein	N/A
K10240	0.000133333	0.000421637	-0.90151	0.246445	-3.65806	0.000254132	0.00101707	0.00187696	±	0.000251158	0.00531884	±	0.000545943	Environmental Information Processing	Membrane transport	ABC transporters	cellobiose transport system substrate-binding protein	N/A
K02009	0.000133333	0.000421637	-2.19625	0.325518	-6.74693	1.51e-11	3.67e-10	1.62321e-05	±	3.02707e-06	0.000124557	±	1.78808e-05	Environmental Information Processing	Membrane transport	ABC transporters	cobalt transport protein	N/A
K02006	0.000133333	0.000421637	-0.493992	0.209663	-2.35612	0.0184669	0.038897	0.0144539	±	0.00232797	0.0292407	±	0.00166766	Environmental Information Processing	Membrane transport	ABC transporters	cobalt/nickel transport system ATP-binding protein	N/A
K10549	0.0001	0.000316228	-1.30949	0.279965	-4.67733	2.91e-06	2.03e-05	4.50525e-05	±	9.30209e-06	0.000159671	±	2.07843e-05	Environmental Information Processing	Membrane transport	ABC transporters	D-allose transport system substrate-binding protein	N/A
K02071	0.000233333	0.000498145	-0.884827	0.175324	-5.04681	4.49e-07	3.85e-06	0.00398847	±	0.000464051	0.0106884	±	0.000741964	Environmental Information Processing	Membrane transport	ABC transporters	D-methionine transport system ATP-binding protein	N/A
K02072	0.0003	0.000674949	-1.7452	0.210365	-8.29606	1.08e-16	4.99e-15	0.000801338	±	0.000111698	0.0039888	±	0.000421167	Environmental Information Processing	Membrane transport	ABC transporters	D-methionine transport system permease protein	N/A
K06726	0.0001	0.000316228	-0.932697	0.207902	-4.48624	7.25e-06	4.57e-05	0.000251764	±	5.58312e-05	0.000686719	±	1.06394e-05	Environmental Information Processing	Membrane transport	ABC transporters	D-ribose pyranase	EC:5.-.-.-
K10016	0.000133333	0.000421637	-0.807552	0.2488	-3.24579	0.00117125	0.0038115	0.000297479	±	5.31647e-05	0.000796037	±	0.000102942	Environmental Information Processing	Membrane transport	ABC transporters	histidine transport system permease protein	N/A
K10188	0.000266667	0.000562183	-0.398886	0.173964	-2.29292	0.0218526	0.0449643	0.00294928	±	0.000403718	0.00551064	±	0.000179264	Environmental Information Processing	Membrane transport	ABC transporters	lactose/L-arabinose transport system substrate-binding protein	N/A
K11708	0.000233333	0.000498145	-0.84724	0.208914	-4.05546	5e-05	0.000247186	0.0002405	±	3.24635e-05	0.000619803	±	5.94563e-05	Environmental Information Processing	Membrane transport	ABC transporters	manganese/zinc/iron transport system permease protein	N/A
K11709	0.0001	0.000316228	-0.938244	0.251198	-3.73507	0.000187661	0.000784064	0.000298141	±	4.96376e-05	0.000840758	±	0.000136241	Environmental Information Processing	Membrane transport	ABC transporters	manganese/zinc/iron transport system permease protein	N/A
K11707	0.0002	0.000632456	-0.743241	0.232804	-3.19256	0.00141017	0.00444202	0.000384933	±	6.77432e-05	0.000910325	±	0.000126706	Environmental Information Processing	Membrane transport	ABC transporters	manganese/zinc/iron transport system substrate-binding protein	N/A
K10542	0.000266667	0.000843274	-0.723649	0.188666	-3.83562	0.00012525	0.000552103	0.00110577	±	7.77574e-05	0.00270547	±	0.000183485	Environmental Information Processing	Membrane transport	ABC transporters	methyl-galactoside transport system ATP-binding protein	EC:3.6.3.17
K10118	0.0001	0.000316228	-0.601252	0.179101	-3.35705	0.00078779	0.00271418	0.00212707	±	0.000274219	0.00465332	±	0.000213424	Environmental Information Processing	Membrane transport	ABC transporters	multiple sugar transport system permease protein	N/A
K10117	0.000233333	0.000498145	-0.667026	0.181029	-3.68464	0.000229027	0.0009292	0.000783449	±	0.000105296	0.00179647	±	9.13823e-05	Environmental Information Processing	Membrane transport	ABC transporters	multiple sugar transport system substrate-binding protein	N/A
K10019	0.000333333	0.000720082	-0.766236	0.20692	-3.70305	0.000213025	0.000869942	0.00029781	±	4.55039e-05	0.000735084	±	7.59381e-05	Environmental Information Processing	Membrane transport	ABC transporters	octopine/nopaline transport system permease protein	N/A
K10020	0.0001	0.000316228	-0.828091	0.219732	-3.76864	0.000164137	0.000696156	0.000293172	±	5.26106e-05	0.000762248	±	7.94394e-05	Environmental Information Processing	Membrane transport	ABC transporters	octopine/nopaline transport system permease protein	N/A
K10018	0.0002	0.000632456	-0.906768	0.232081	-3.90711	9.34e-05	0.000426835	0.000249114	±	4.7078e-05	0.000670818	±	7.18612e-05	Environmental Information Processing	Membrane transport	ABC transporters	octopine/nopaline transport system substrate-binding protein	N/A
K10039	0.000133333	0.000421637	-0.55424	0.168375	-3.2917	0.000995832	0.00331569	0.00133137	±	0.000210407	0.00276079	±	0.000105145	Environmental Information Processing	Membrane transport	ABC transporters	putative glutamine transport system substrate-binding protein	N/A
K10546	0.000266667	0.000562183	-0.675968	0.241443	-2.7997	0.00511499	0.0131498	0.00308377	±	0.000367492	0.00747241	±	0.00068499	Environmental Information Processing	Membrane transport	ABC transporters	putative multiple sugar transport system substrate-binding protein	N/A
K09692	0.00018	0.00038239	-1.82366	0.287902	-6.33432	2.38e-10	4.67e-09	2.74953e-05	±	4.61404e-06	0.000156027	±	1.58733e-05	Environmental Information Processing	Membrane transport	ABC transporters	teichoic acid transport system permease protein	N/A
K10237	0.0002	0.000632456	-0.546643	0.218838	-2.49794	0.0124918	0.0277511	0.000607877	±	4.85819e-05	0.00132143	±	0.000179179	Environmental Information Processing	Membrane transport	ABC transporters	trehalose/maltose transport system permease protein	N/A
K02452	0.00068	0.000994702	-0.95144	0.183134	-5.19533	2.04e-07	1.93e-06	0.000776161	±	0.000104563	0.00212542	±	0.000128259	Environmental Information Processing	Membrane transport	Bacterial secretion system	general secretion pathway protein C	N/A
K02458	0.000133333	0.000421637	-1.04916	0.217399	-4.82595	1.39e-06	1.06e-05	0.000315036	±	5.50801e-05	0.000930201	±	8.61975e-05	Environmental Information Processing	Membrane transport	Bacterial secretion system	general secretion pathway protein I	N/A
K03225	0.000133333	0.000421637	-1.00015	0.320844	-3.11724	0.00182551	0.00555984	3.2133e-05	±	7.05842e-06	0.000100705	±	1.61813e-05	Environmental Information Processing	Membrane transport	Bacterial secretion system	type III secretion protein SctQ	N/A
K03201	0.0002	0.000632456	-0.93728	0.216603	-4.32718	1.51e-05	8.72e-05	0.00041276	±	8.46542e-05	0.00112697	±	5.97904e-05	Environmental Information Processing	Membrane transport	Bacterial secretion system	type IV secretion system protein VirB6	N/A
K11198	0.000426667	0.000690822	-2.00339	0.329123	-6.08704	1.15e-09	1.97e-08	1.82197e-05	±	4.74304e-06	0.000126875	±	7.9539e-06	Environmental Information Processing	Membrane transport	Phosphotransferase system (PTS)	PTS system, 2-O-A-mannosyl-D-glycerate-specific IIA component	EC:2.7.1.69
K11199	0.0003	0.000674949	-2.00339	0.329123	-6.08704	1.15e-09	1.97e-08	1.88823e-05	±	4.40101e-06	0.000122569	±	9.77093e-06	Environmental Information Processing	Membrane transport	Phosphotransferase system (PTS)	PTS system, 2-O-A-mannosyl-D-glycerate-specific IIB component	EC:2.7.1.69
K11200	0.0001	0.000316228	-2.00339	0.329123	-6.08704	1.15e-09	1.97e-08	2.05386e-05	±	6.1886e-06	0.000121575	±	8.09064e-06	Environmental Information Processing	Membrane transport	Phosphotransferase system (PTS)	PTS system, 2-O-A-mannosyl-D-glycerate-specific IIC component	N/A
K02821	0.0001	0.000316228	-0.893072	0.202917	-4.40118	1.08e-05	6.53e-05	0.000460463	±	8.92552e-05	0.00120449	±	4.79207e-05	Environmental Information Processing	Membrane transport	Phosphotransferase system (PTS)	PTS system, ascorbate-specific IIA component	EC:2.7.1.69
K03475	0.0001	0.000316228	-2.56881	0.274516	-9.35761	8.16e-21	4.76e-19	4.70401e-05	±	5.84668e-06	0.000430317	±	6.5574e-05	Environmental Information Processing	Membrane transport	Phosphotransferase system (PTS)	PTS system, ascorbate-specific IIC component	N/A
K02755	0.00018	0.00038239	-1.49125	0.273457	-5.45333	4.94e-08	5.5e-07	0.000210686	±	2.0697e-05	0.000949746	±	0.000141296	Environmental Information Processing	Membrane transport	Phosphotransferase system (PTS)	PTS system, beta-glucosides-specific IIA component	EC:2.7.1.69
K02763	0.0003	0.000948683	-2.01406	0.240733	-8.36635	5.94e-17	2.82e-15	0.000294497	±	4.99611e-05	0.00181866	±	0.000127502	Environmental Information Processing	Membrane transport	Phosphotransferase system (PTS)	PTS system, D-glucosamine-specific IIA component	EC:2.7.1.69
K02764	0.0005	0.000849837	-2.0063	0.241183	-8.31859	8.9e-17	4.16e-15	0.000287541	±	4.59515e-05	0.00179812	±	0.000133269	Environmental Information Processing	Membrane transport	Phosphotransferase system (PTS)	PTS system, D-glucosamine-specific IIB component	EC:2.7.1.69
K02768	0.00016	0.000505964	-0.990884	0.180301	-5.49572	3.89e-08	4.48e-07	0.0066999	±	0.000941281	0.0191702	±	0.00063959	Environmental Information Processing	Membrane transport	Phosphotransferase system (PTS)	PTS system, fructose-specific IIA component	EC:2.7.1.69
K02775	0.000133333	0.000421637	-0.619323	0.227838	-2.71827	0.00656248	0.0161598	0.000137807	±	1.98166e-05	0.000306423	±	2.34124e-05	Environmental Information Processing	Membrane transport	Phosphotransferase system (PTS)	PTS system, galactitol-specific IIC component	N/A
K10986	0.0002	0.000632456	-1.54348	0.434877	-3.54924	0.000386342	0.00145775	7.61917e-06	±	2.13405e-06	4.96902e-05	±	6.19746e-06	Environmental Information Processing	Membrane transport	Phosphotransferase system (PTS)	PTS system, galactosamine-specific IID component	N/A
K02783	0.000133333	0.000421637	-1.23508	0.320977	-3.84787	0.000119149	0.000529793	7.4204e-05	±	2.57474e-05	0.000246795	±	2.57507e-05	Environmental Information Processing	Membrane transport	Phosphotransferase system (PTS)	PTS system, glucitol/sorbitol-specific IIC component	N/A
K02778	0.000133333	0.000421637	-2.21464	0.198099	-11.1795	5.14e-29	4.3e-27	0.000647629	±	0.000125141	0.0043681	±	0.00029389	Environmental Information Processing	Membrane transport	Phosphotransferase system (PTS)	PTS system, glucose-specific IIB component	EC:2.7.1.69
K02779	0.000133333	0.000421637	-2.21479	0.197914	-11.1906	4.53e-29	3.85e-27	0.000646967	±	0.000123272	0.00435982	±	0.00029038	Environmental Information Processing	Membrane transport	Phosphotransferase system (PTS)	PTS system, glucose-specific IIC component	N/A
K02790	0.000133333	0.000421637	-1.41006	0.31368	-4.49522	6.95e-06	4.39e-05	4.24023e-05	±	7.93661e-06	0.00017226	±	2.77307e-05	Environmental Information Processing	Membrane transport	Phosphotransferase system (PTS)	PTS system, maltose and glucose-specific IIB component	EC:2.7.1.69
K02791	0.000133333	0.000421637	-1.41006	0.31368	-4.49522	6.95e-06	4.39e-05	4.10772e-05	±	8.4846e-06	0.000167953	±	2.62862e-05	Environmental Information Processing	Membrane transport	Phosphotransferase system (PTS)	PTS system, maltose and glucose-specific IIC component	N/A
K02798	0.000133333	0.000421637	-1.47979	0.216185	-6.845	7.65e-12	1.99e-10	0.000319342	±	2.28935e-05	0.00134263	±	0.000128596	Environmental Information Processing	Membrane transport	Phosphotransferase system (PTS)	PTS system, mannitol-specific IIA component	EC:2.7.1.69
K02794	0.000133333	0.000421637	-0.979143	0.209881	-4.66523	3.08e-06	2.13e-05	0.000306092	±	3.8144e-05	0.000889786	±	5.9304e-05	Environmental Information Processing	Membrane transport	Phosphotransferase system (PTS)	PTS system, mannose-specific IIB component	EC:2.7.1.69
K02796	0.000333333	0.000720082	-1.48755	0.220475	-6.74704	1.51e-11	3.67e-10	0.000319011	±	4.20679e-05	0.00130818	±	0.00014215	Environmental Information Processing	Membrane transport	Phosphotransferase system (PTS)	PTS system, mannose-specific IID component	N/A
K02809	0.000266667	0.000562183	-2.28443	0.248198	-9.20406	3.45e-20	1.95e-18	0.000107993	±	1.03491e-05	0.000809951	±	9.87545e-05	Environmental Information Processing	Membrane transport	Phosphotransferase system (PTS)	PTS system, sucrose-specific IIB component	EC:2.7.1.69
K02819	0.0001	0.000316228	-3.01112	0.312247	-9.64341	5.24e-22	3.23e-20	4.10772e-05	±	8.58105e-06	0.000588664	±	0.0001009	Environmental Information Processing	Membrane transport	Phosphotransferase system (PTS)	PTS system, trehalose-specific IIC component	N/A
K05853	0.000233333	0.000498145	-1.05583	0.21933	-4.81388	1.48e-06	1.11e-05	0.000504853	±	7.7727e-05	0.00152118	±	0.000178822	Environmental Information Processing	Signal transduction	Calcium signaling pathway	Ca2+ transporting ATPase, sarcoplasmic/endoplasmic reticulum	EC:3.6.3.8
K05857	0.000133333	0.000421637	-1.26345	0.379319	-3.33084	0.000865842	0.00295482	3.04767e-05	±	1.42542e-05	0.000105343	±	1.12534e-05	Environmental Information Processing	Signal transduction	Calcium signaling pathway	phosphatidylinositol phospholipase C, delta	EC:3.1.4.11
K04718	0.0001	0.000316228	-2.30649	0.333071	-6.92493	4.36e-12	1.16e-10	1.82198e-05	±	4.77188e-06	0.000153708	±	2.3409e-05	Environmental Information Processing	Signal transduction	Calcium signaling pathway	sphingosine kinase	EC:2.7.1.91
K05862	0.0001	0.000316228	-1.23793	0.47092	-2.62874	0.00857021	0.0201819	6.29409e-06	±	2.05546e-06	2.61702e-05	±	5.00752e-06	Environmental Information Processing	Signal transduction	Calcium signaling pathway	voltage-dependent anion channel protein 1	N/A
K07203	0.000133333	0.000421637	-1.56437	0.423135	-3.69709	0.000218088	0.000887386	0.000335575	±	0.000134874	0.00148209	±	0.000240512	Environmental Information Processing	Signal transduction	ErbB signaling pathway	FKBP12-rapamycin complex-associated protein	N/A
K01116	0.000233333	0.000498145	-2.27903	0.338078	-6.74113	1.57e-11	3.8e-10	2.25262e-05	±	7.07783e-06	0.000172591	±	2.66429e-05	Environmental Information Processing	Signal transduction	ErbB signaling pathway	phosphatidylinositol phospholipase C, gamma-1	EC:3.1.4.11
K00844	0.000133333	0.000421637	-2.25831	0.284868	-7.92757	2.23e-15	8.95e-14	9.57366e-05	±	2.86189e-05	0.000692682	±	9.75265e-05	Environmental Information Processing	Signal transduction	HIF-1 signaling pathway	hexokinase	EC:2.7.1.1
K03259	0.0001	0.000316228	-1.5977	0.335573	-4.76111	1.93e-06	1.41e-05	4.47212e-05	±	1.43252e-05	0.000195779	±	3.35605e-05	Environmental Information Processing	Signal transduction	HIF-1 signaling pathway	translation initiation factor 4E	N/A
K11237	0.0002	0.000632456	-2.35579	0.377238	-6.24484	4.24e-10	7.88e-09	1.49071e-05	±	6.24158e-06	0.000134164	±	2.7795e-05	Environmental Information Processing	Signal transduction	MAPK signaling pathway - yeast	bud emergence protein 1	N/A
K11229	0.0001	0.000316228	-1.17043	0.286999	-4.07816	4.54e-05	0.000226442	7.6523e-05	±	1.39311e-05	0.000249113	±	4.86879e-05	Environmental Information Processing	Signal transduction	MAPK signaling pathway - yeast	mitogen-activated protein kinase kinase kinase	EC:2.7.11.1
K11246	0.000333333	0.000720082	-2.02869	0.402025	-5.04618	4.51e-07	3.86e-06	9.93804e-06	±	3.62886e-06	6.89038e-05	±	1.03386e-05	Environmental Information Processing	Signal transduction	MAPK signaling pathway - yeast	SHO1 osmosensor	N/A
K08272	0.000233333	0.000737865	-1.2413	0.359228	-3.45547	0.000549332	0.00198973	3.57769e-05	±	1.52041e-05	0.000122238	±	2.13752e-05	Environmental Information Processing	Signal transduction	mTOR signaling pathway	calcium binding protein 39	N/A
K00913	0.000133333	0.000421637	-1.91079	0.472667	-4.04258	5.29e-05	0.000258432	4.63776e-06	±	2.30702e-06	3.61082e-05	±	4.36343e-06	Environmental Information Processing	Signal transduction	Phosphatidylinositol signaling system	inositol-1,3,4-trisphosphate 5/6-kinase / inositol-tetrakisphosphate 1-kinase	EC:2.7.1.159 2.7.1.134
K14496	0.0001	0.000316228	-3.06631	0.602223	-5.09165	3.55e-07	3.12e-06	2.65014e-06	±	1.70531e-06	2.65015e-05	±	5.66555e-06	Environmental Information Processing	Signal transduction	Plant hormone signal transduction	abscisic acid receptor PYR/PYL family	N/A
K14489	0.0002	0.000632456	-0.949743	0.253053	-3.75314	0.000174634	0.000734013	0.00015669	±	2.38686e-05	0.000446218	±	7.43983e-05	Environmental Information Processing	Signal transduction	Plant hormone signal transduction	arabidopsis histidine kinase 2/3/4 (cytokinin receptor)	EC:2.7.13.3
K14486	0.000133333	0.000421637	-2.32584	0.448168	-5.18966	2.11e-07	1.99e-06	5.30028e-06	±	2.30701e-06	5.63156e-05	±	1.03173e-05	Environmental Information Processing	Signal transduction	Plant hormone signal transduction	auxin response factor	N/A
K14494	0.000333333	0.000720082	-1.89831	0.667051	-2.84582	0.00442976	0.0116499	3.31268e-07	±	3.31268e-07	1.15944e-05	±	2.1596e-06	Environmental Information Processing	Signal transduction	Plant hormone signal transduction	DELLA protein	N/A
K14515	0.000293333	0.000621587	-1.75209	0.537823	-3.25774	0.00112304	0.00367594	1.65634e-06	±	7.40738e-07	2.02074e-05	±	3.28773e-06	Environmental Information Processing	Signal transduction	Plant hormone signal transduction	EIN3-binding F-box protein	N/A
K14513	0.0004	0.000644061	-3.88821	0.558687	-6.95954	3.41e-12	9.2e-11	9.93804e-07	±	6.62536e-07	5.00215e-05	±	6.31586e-06	Environmental Information Processing	Signal transduction	Plant hormone signal transduction	ethylene-insensitive protein 2	N/A
K14514	0.000133333	0.000421637	-2.04977	0.55867	-3.66901	0.000243489	0.000979373	1.32507e-06	±	8.11437e-07	2.08699e-05	±	3.21176e-06	Environmental Information Processing	Signal transduction	Plant hormone signal transduction	ethylene-insensitive protein 3	N/A
K14516	0.000133333	0.000421637	-1.81711	0.676856	-2.68464	0.00726087	0.0175709	3.31268e-07	±	3.31268e-07	9.93804e-06	±	2.45674e-06	Environmental Information Processing	Signal transduction	Plant hormone signal transduction	ethylene-responsive transcription factor 1	N/A
K14506	0.0002	0.000632456	-1.97303	0.400046	-4.932	8.14e-07	6.57e-06	7.95044e-06	±	2.88793e-06	5.73094e-05	±	7.84973e-06	Environmental Information Processing	Signal transduction	Plant hormone signal transduction	jasmonic acid-amino synthetase	N/A
K13415	0.0002	0.000632456	-3.24929	0.453325	-7.1677	7.63e-13	2.3e-11	3.31268e-06	±	7.40738e-07	7.75166e-05	±	1.49749e-05	Environmental Information Processing	Signal transduction	Plant hormone signal transduction	protein brassinosteroid insensitive 1	EC:2.7.10.1 2.7.11.1
K14497	0.000233333	0.000737865	-1.97086	0.355154	-5.5493	2.87e-08	3.41e-07	1.09318e-05	±	1.34562e-06	7.15539e-05	±	6.97631e-06	Environmental Information Processing	Signal transduction	Plant hormone signal transduction	protein phosphatase 2C	EC:3.1.3.16
K14508	0.000133333	0.000421637	-2.64761	0.620727	-4.26534	2e-05	0.000111582	3.31268e-07	±	3.31268e-07	1.95448e-05	±	2.74172e-06	Environmental Information Processing	Signal transduction	Plant hormone signal transduction	regulatory protein NPR1	N/A
K13422	0.0001	0.000316228	-1.47227	0.58271	-2.52659	0.0115174	0.0259664	1.32507e-06	±	6.19746e-07	1.45758e-05	±	3.28773e-06	Environmental Information Processing	Signal transduction	Plant hormone signal transduction	transcription factor MYC2	N/A
K14431	0.0001	0.000316228	-2.7961	0.414258	-6.74967	1.48e-11	3.63e-10	5.63156e-06	±	1.34562e-06	8.08294e-05	±	1.38321e-05	Environmental Information Processing	Signal transduction	Plant hormone signal transduction	transcription factor TGA	N/A
K14491	0.0002	0.000632456	-3.44008	0.416782	-8.25391	1.53e-16	6.88e-15	2.98141e-06	±	1.21716e-06	8.81173e-05	±	8.86416e-06	Environmental Information Processing	Signal transduction	Plant hormone signal transduction	two-component response regulator ARR-B family	N/A
K14504	0.000133333	0.000421637	-1.5612	0.504007	-3.09758	0.00195109	0.00588161	3.64395e-06	±	1.21716e-06	2.352e-05	±	4.45675e-06	Environmental Information Processing	Signal transduction	Plant hormone signal transduction	xyloglucan:xyloglucosyl transferase TCH4	EC:2.4.1.207
K07813	0.000426667	0.000690822	-2.37348	0.517894	-4.58295	4.58e-06	3.03e-05	1.65634e-06	±	7.40738e-07	3.04767e-05	±	5.79956e-06	Environmental Information Processing	Signal transduction	Two-component system	accessory gene regulator B	N/A
K07792	0.0003	0.000674949	-3.05707	0.234781	-13.0209	9.3e-39	1e-36	0.000608208	±	0.000118276	0.00760592	±	0.0005951	Environmental Information Processing	Signal transduction	Two-component system	anaerobic C4-dicarboxylate transporter DcuB	N/A
K09477	0.0001	0.000316228	-0.616994	0.250708	-2.46101	0.0138548	0.0303097	0.000517109	±	5.31202e-05	0.00123927	±	9.89494e-05	Environmental Information Processing	Signal transduction	Two-component system	citrate:succinate antiporter	N/A
K06347	0.000533333	0.000877707	-2.01265	0.385198	-5.22496	1.74e-07	1.68e-06	1.98761e-05	±	4.74304e-06	0.000144433	±	2.30904e-05	Environmental Information Processing	Signal transduction	Two-component system	kinase-associated protein B	N/A
K00692	0.000526667	0.000694564	-1.69733	0.261217	-6.49779	8.15e-11	1.75e-09	4.50525e-05	±	6.59216e-06	0.000214993	±	1.80791e-05	Environmental Information Processing	Signal transduction	Two-component system	levansucrase	EC:2.4.1.10
K11622	0.0001	0.000316228	-2.59791	0.350904	-7.40348	1.33e-13	4.43e-12	1.62321e-05	±	4.0707e-06	0.000175903	±	2.7866e-05	Environmental Information Processing	Signal transduction	Two-component system	lia operon protein LiaF	N/A
K11619	0.000333333	0.000720082	-1.26065	0.388619	-3.24392	0.00117896	0.00383434	9.60678e-06	±	1.60588e-06	4.53838e-05	±	3.12518e-06	Environmental Information Processing	Signal transduction	Two-component system	lia operon protein LiaI	N/A
K07785	0.000233333	0.000498145	-1.04162	0.286371	-3.6373	0.000275506	0.00108786	6.09532e-05	±	1.20742e-05	0.000194786	±	1.91707e-05	Environmental Information Processing	Signal transduction	Two-component system	MFS transporter, NRE family, putaive nickel resistance protein	N/A
K11639	0.000133333	0.000421637	-1.63437	0.359947	-4.54058	5.61e-06	3.64e-05	1.39132e-05	±	2.84967e-06	7.05601e-05	±	5.2535e-06	Environmental Information Processing	Signal transduction	Two-component system	Mg2+/citrate complex secondary transporter	N/A
K11230	0.0001	0.000316228	-1.21322	0.239746	-5.06042	4.18e-07	3.63e-06	0.000200749	±	2.98207e-05	0.0006897	±	0.000117826	Environmental Information Processing	Signal transduction	Two-component system	mitogen-activated protein kinase kinase kinase	EC:2.7.11.25
K11231	0.000233333	0.000498145	-0.939793	0.229196	-4.10039	4.12e-05	0.000208719	0.000181535	±	3.18758e-05	0.000513465	±	6.57695e-05	Environmental Information Processing	Signal transduction	Two-component system	osomolarity two-component system, sensor histidine kinase SLN1	EC:2.7.13.3
K11626	0.000293333	0.000494113	-1.28105	0.333692	-3.83903	0.000123523	0.000545347	3.27955e-05	±	5.57773e-06	0.000139795	±	1.39329e-05	Environmental Information Processing	Signal transduction	Two-component system	putative sodium/glutamine symporter	N/A
K06375	0.000333333	0.000720082	-2.41314	0.41339	-5.83744	5.3e-09	7.7e-08	1.39132e-05	±	4.20984e-06	0.000135157	±	2.22875e-05	Environmental Information Processing	Signal transduction	Two-component system	stage 0 sporulation protein B (sporulation initiation phosphotransferase)	EC:2.7.-.-
K08357	0.0001	0.000316228	-3.65143	0.323206	-11.2975	1.35e-29	1.22e-27	4.67088e-05	±	7.77599e-06	0.000966972	±	0.000220368	Environmental Information Processing	Signal transduction	Two-component system	tetrathionate reductase subunit A	N/A
K08359	0.0002	0.000632456	-0.867787	0.381858	-2.27254	0.0230542	0.0471254	1.09318e-05	±	8.4457e-07	3.54457e-05	±	2.3773e-06	Environmental Information Processing	Signal transduction	Two-component system	tetrathionate reductase subunit C	N/A
K03532	0.000133333	0.000421637	-0.713474	0.20553	-3.47138	0.000517793	0.00188891	0.000112963	±	1.53728e-05	0.000270977	±	1.39624e-05	Environmental Information Processing	Signal transduction	Two-component system	trimethylamine-N-oxide reductase (cytochrome c) 1, cytochrome c-type subunit TorC	N/A
K11637	0.000133333	0.000421637	-3.01925	0.326288	-9.25333	2.18e-20	1.26e-18	1.62321e-05	±	3.86321e-06	0.000255076	±	3.20579e-05	Environmental Information Processing	Signal transduction	Two-component system	two-component system, CitB family, sensor histidine kinase CitS	EC:2.7.13.3
K07701	0.000266667	0.000562183	-1.61395	0.384232	-4.20044	2.66e-05	0.000141581	1.15944e-05	±	3.31268e-06	5.46592e-05	±	5.26393e-06	Environmental Information Processing	Signal transduction	Two-component system	two-component system, CitB family, sensor histidine kinase DcuS	EC:2.7.13.3
K11614	0.000133333	0.000421637	-2.25751	0.318452	-7.08901	1.35e-12	3.9e-11	4.96902e-05	±	9.78503e-06	0.000403153	±	4.43597e-05	Environmental Information Processing	Signal transduction	Two-component system	two-component system, CitB family, sensor histidine kinase MalK	EC:2.7.13.3
K11712	0.000133333	0.000421637	-1.00881	0.184108	-5.47947	4.27e-08	4.86e-07	0.000722496	±	9.80065e-05	0.0021178	±	9.72014e-05	Environmental Information Processing	Signal transduction	Two-component system	two-component system, LuxR family, response regulator DctR	N/A
K11711	0.000233333	0.000498145	-0.521863	0.200479	-2.60308	0.009239	0.0215129	0.0018551	±	0.000297048	0.00380064	±	0.000192149	Environmental Information Processing	Signal transduction	Two-component system	two-component system, LuxR family, sensor histidine kinase DctS	EC:2.7.13.3
K11641	0.000233333	0.000498145	-3.19367	0.47014	-6.79302	1.1e-11	2.78e-10	4.30648e-06	±	1.62287e-06	9.24238e-05	±	2.69653e-05	Environmental Information Processing	Signal transduction	Two-component system	two-component system, LytT family, response regulator NatR	N/A
K11618	0.000213333	0.000466984	-0.692935	0.247642	-2.79814	0.00513983	0.0132016	0.00191042	±	0.000425327	0.00449697	±	0.000312399	Environmental Information Processing	Signal transduction	Two-component system	two-component system, NarL family, response regulator LiaR	N/A
K07688	0.0002	0.000421637	-1.74134	0.390805	-4.45576	8.36e-06	5.21e-05	1.72259e-05	±	7.41848e-06	8.57984e-05	±	6.99595e-06	Environmental Information Processing	Signal transduction	Two-component system	two-component system, NarL family, response regulator, fimbrial Z protein, FimZ	N/A
K11617	0.0001	0.000316228	-1.55593	0.255872	-6.08088	1.2e-09	2.03e-08	0.000163646	±	1.9865e-05	0.000732102	±	0.000132393	Environmental Information Processing	Signal transduction	Two-component system	two-component system, NarL family, sensor histidine kinase LiaS	EC:2.7.13.3
K10125	0.000266667	0.000562183	-0.624521	0.200501	-3.1148	0.00184068	0.00560298	0.0026952	±	0.00040956	0.00595189	±	0.000413568	Environmental Information Processing	Signal transduction	Two-component system	two-component system, NtrC family, C4-dicarboxylate transport sensor histidine kinase DctB	EC:2.7.13.3
K11630	0.000266667	0.000562183	-2.24947	0.496918	-4.52684	5.99e-06	3.87e-05	3.14705e-05	±	6.2635e-06	0.000279259	±	9.43337e-05	Environmental Information Processing	Signal transduction	Two-component system	two-component system, OmpR family, bacitracin resistance response regulator BceR	N/A
K11629	0.000266667	0.000843274	-2.34091	0.51787	-4.52026	6.18e-06	3.97e-05	2.55076e-05	±	5.98579e-06	0.000269321	±	9.09686e-05	Environmental Information Processing	Signal transduction	Two-component system	two-component system, OmpR family, bacitracin resistance sensor histidine kinase BceS	EC:2.7.13.3
K07650	0.000133333	0.000421637	-2.74626	0.350778	-7.82905	4.92e-15	1.93e-13	1.45758e-05	±	5.57771e-06	0.000173253	±	2.21887e-05	Environmental Information Processing	Signal transduction	Two-component system	two-component system, OmpR family, sensor histidine kinase CssS	EC:2.7.13.3
K07651	0.0001	0.000316228	-0.689813	0.228532	-3.01846	0.00254064	0.00730158	0.00146685	±	0.000272127	0.00342564	±	0.000252711	Environmental Information Processing	Signal transduction	Two-component system	two-component system, OmpR family, sensor histidine kinase ResE	EC:2.7.13.3
K10681	0.000333333	0.000720082	-0.877176	0.327097	-2.6817	0.00732485	0.0176875	3.08079e-05	±	7.61916e-06	8.38109e-05	±	1.10938e-05	Environmental Information Processing	Signal transduction	Two-component system	two-component system, OmpR family, sensor histidine kinase SaeS	EC:2.7.13.3
K07649	0.0001	0.000316228	-0.659106	0.196216	-3.35909	0.000782	0.00269826	0.00398648	±	0.000701024	0.00904494	±	0.000368409	Environmental Information Processing	Signal transduction	Two-component system	two-component system, OmpR family, sensor histidine kinase TctE	EC:2.7.13.3
K13815	0.0002	0.000632456	-0.479127	0.184766	-2.59316	0.00950985	0.0220346	0.00148839	±	0.000197816	0.0030046	±	0.000195234	Environmental Information Processing	Signal transduction	Two-component system	two-component system, response regulator RpfG	N/A
K07719	0.000266667	0.000562183	-2.10561	0.306972	-6.85927	6.92e-12	1.81e-10	3.37893e-05	±	7.05842e-06	0.000256401	±	1.39407e-05	Environmental Information Processing	Signal transduction	Two-component system	two-component system, response regulator YcbB	N/A
K11356	0.000233333	0.000498145	-0.74063	0.262014	-2.82668	0.00470331	0.0122317	0.000209361	±	4.18192e-05	0.000514791	±	7.08236e-05	Environmental Information Processing	Signal transduction	Two-component system	two-component system, sensor histidine kinase and response regulator	EC:2.7.13.3
K07717	0.0001	0.000316228	-1.94281	0.276597	-7.02399	2.16e-12	5.99e-11	4.33961e-05	±	7.54317e-06	0.000257727	±	1.4931e-05	Environmental Information Processing	Signal transduction	Two-component system	two-component system, sensor histidine kinase YcbA	EC:2.7.13.3
K07718	0.0001	0.000316228	-0.995625	0.241968	-4.1147	3.88e-05	0.000197431	0.000665849	±	8.26131e-05	0.00197171	±	0.000247904	Environmental Information Processing	Signal transduction	Two-component system	two-component system, sensor histidine kinase YesM	EC:2.7.13.3
K02491	0.000446667	0.000596326	-1.40316	0.261904	-5.35755	8.44e-08	8.81e-07	0.000192467	±	3.86086e-05	0.000800675	±	6.94531e-05	Environmental Information Processing	Signal transduction	Two-component system	two-component system, sporulation sensor kinase A	EC:2.7.13.3
K07697	0.000133333	0.000421637	-2.30459	0.259983	-8.86438	7.69e-19	4.03e-17	0.000168615	±	2.64206e-05	0.00126975	±	0.000191481	Environmental Information Processing	Signal transduction	Two-component system	two-component system, sporulation sensor kinase B	EC:2.7.13.3
K13532	0.000133333	0.000421637	-0.958827	0.285567	-3.35763	0.000786147	0.0027109	5.30029e-05	±	7.82172e-06	0.000155696	±	1.21829e-05	Environmental Information Processing	Signal transduction	Two-component system	two-component system, sporulation sensor kinase D	EC:2.7.13.3
K13533	0.000433333	0.000737865	-1.38218	0.224101	-6.16768	6.93e-10	1.25e-08	0.000212674	±	3.01236e-05	0.000819557	±	7.64889e-05	Environmental Information Processing	Signal transduction	Two-component system	two-component system, sporulation sensor kinase E	EC:2.7.13.3
K01910	0.0002	0.000632456	-4.15463	0.314089	-13.2276	6.08e-40	6.82e-38	1.29195e-05	±	2.42301e-06	0.000419386	±	5.36367e-05	Environmental Information Processing	Signal transduction	Two-component system	[citrate (pro-3S)-lyase] ligase	EC:6.2.1.22
K05770	0.000133333	0.000421637	-1.2486	0.335397	-3.72274	0.000197073	0.000817313	2.2195e-05	±	6.92105e-06	8.18233e-05	±	8.72692e-06	Environmental Information Processing	Signaling molecules and interaction	Neuroactive ligand-receptor interaction	benzodiazapine receptor	N/A
K02729	0.0001	0.000316228	-1.11364	0.339745	-3.27787	0.00104593	0.00346809	5.43281e-05	±	2.06772e-05	0.000170934	±	2.94921e-05	Genetic Information Processing	Folding, sorting and degradation	Proteasome	20S proteasome subunit alpha 5	EC:3.4.25.1
K02739	0.000133333	0.000421637	-1.67695	0.356873	-4.69902	2.61e-06	1.85e-05	3.74333e-05	±	1.5177e-05	0.000170272	±	2.37695e-05	Genetic Information Processing	Folding, sorting and degradation	Proteasome	20S proteasome subunit beta 2	EC:3.4.25.1
K02737	0.0001	0.000316228	-1.79462	0.378088	-4.74657	2.07e-06	1.5e-05	3.54457e-05	±	1.58577e-05	0.000182197	±	3.02436e-05	Genetic Information Processing	Folding, sorting and degradation	Proteasome	20S proteasome subunit beta 5	EC:3.4.25.1
K02732	0.0001	0.000316228	-1.31082	0.398907	-3.28603	0.00101611	0.0033812	3.01454e-05	±	1.40974e-05	0.00010965	±	2.22555e-05	Genetic Information Processing	Folding, sorting and degradation	Proteasome	20S proteasome subunit beta 6	EC:3.4.25.1
K03036	0.000133333	0.000421637	-1.65739	0.352481	-4.70207	2.58e-06	1.82e-05	5.92971e-05	±	2.44579e-05	0.000276609	±	5.09307e-05	Genetic Information Processing	Folding, sorting and degradation	Proteasome	26S proteasome regulatory subunit N6	N/A
K03038	0.0001	0.000316228	-1.29237	0.298095	-4.33545	1.45e-05	8.43e-05	5.96282e-05	±	1.77313e-05	0.000215655	±	3.10112e-05	Genetic Information Processing	Folding, sorting and degradation	Proteasome	26S proteasome regulatory subunit N8	N/A
K03039	0.000433333	0.000916919	-2.00299	0.335628	-5.96787	2.4e-09	3.78e-08	3.18017e-05	±	1.07904e-05	0.000209693	±	3.88926e-05	Genetic Information Processing	Folding, sorting and degradation	Proteasome	26S proteasome regulatory subunit N9	N/A
K03061	0.0001	0.000316228	-1.1316	0.293195	-3.85954	0.0001136	0.000509564	0.000111306	±	3.50597e-05	0.0003528	±	4.43702e-05	Genetic Information Processing	Folding, sorting and degradation	Proteasome	26S proteasome regulatory subunit T1	N/A
K03063	0.000213333	0.000466984	-1.01687	0.290044	-3.50592	0.000455028	0.00168851	0.000126544	±	4.04418e-05	0.000362407	±	4.73794e-05	Genetic Information Processing	Folding, sorting and degradation	Proteasome	26S proteasome regulatory subunit T3	N/A
K12946	0.000413333	0.000723367	-2.00954	0.663858	-3.02707	0.00246939	0.00712602	6.62536e-07	±	4.05719e-07	1.02693e-05	±	2.47899e-06	Genetic Information Processing	Folding, sorting and degradation	Protein export	signal peptidase complex subunit 1	EC:3.4.-.-
K13431	0.0003	0.000674949	-1.51606	0.34834	-4.35224	1.35e-05	7.87e-05	6.16159e-05	±	1.96986e-05	0.000251433	±	5.29885e-05	Genetic Information Processing	Folding, sorting and degradation	Protein export	signal recognition particle receptor subunit alpha	N/A
K03104	0.0001	0.000316228	-2.30033	0.5526	-4.16273	3.14e-05	0.000164324	1.65634e-06	±	9.07215e-07	2.45138e-05	±	4.10426e-06	Genetic Information Processing	Folding, sorting and degradation	Protein export	signal recognition particle subunit SRP14	N/A
K03107	0.0001	0.000316228	-2.66127	0.362751	-7.33637	2.19e-13	7.07e-12	1.02693e-05	±	1.84442e-06	0.000120913	±	2.48837e-05	Genetic Information Processing	Folding, sorting and degradation	Protein export	signal recognition particle subunit SRP68	N/A
K09540	0.000233333	0.000737865	-1.94276	0.331236	-5.86519	4.49e-09	6.64e-08	4.60463e-05	±	1.4837e-05	0.000273959	±	4.96725e-05	Genetic Information Processing	Folding, sorting and degradation	Protein export	translocation protein SEC63	N/A
K14022	0.000266667	0.000562183	-1.6093	0.580475	-2.77239	0.00556461	0.0140798	1.65634e-06	±	0	1.52383e-05	±	2.74173e-06	Genetic Information Processing	Folding, sorting and degradation	Protein processing in endoplasmic reticulum	coupling of ubiquitin conjugation to ER degradation protein 1	N/A
K10661	0.0001	0.000316228	-1.92211	0.354675	-5.41936	5.98e-08	6.52e-07	4.17398e-05	±	1.72641e-05	0.000221618	±	3.69345e-05	Genetic Information Processing	Folding, sorting and degradation	Protein processing in endoplasmic reticulum	E3 ubiquitin-protein ligase MARCH6	EC:6.3.2.19
K09562	0.000313333	0.000520256	-1.38163	0.609035	-2.26855	0.0232957	0.0475801	1.32507e-06	±	3.31268e-07	1.02693e-05	±	6.1975e-07	Genetic Information Processing	Folding, sorting and degradation	Protein processing in endoplasmic reticulum	hsp70-interacting protein	N/A
K09486	0.000233333	0.000498145	-1.88046	0.344757	-5.45444	4.91e-08	5.48e-07	4.67088e-05	±	1.49933e-05	0.000269984	±	5.25194e-05	Genetic Information Processing	Folding, sorting and degradation	Protein processing in endoplasmic reticulum	hypoxia up-regulated 1	N/A
K14015	0.00018	0.00056921	-1.81954	0.369867	-4.91945	8.68e-07	6.95e-06	5.13466e-05	±	2.203e-05	0.000267333	±	5.36808e-05	Genetic Information Processing	Folding, sorting and degradation	Protein processing in endoplasmic reticulum	nuclear protein localization protein 4 homolog	N/A
K12666	0.000133333	0.000421637	-1.6514	0.369241	-4.47241	7.73e-06	4.84e-05	3.24643e-05	±	1.30694e-05	0.000157684	±	3.36542e-05	Genetic Information Processing	Folding, sorting and degradation	Protein processing in endoplasmic reticulum	oligosaccharyltransferase complex subunit alpha (ribophorin I)	N/A
K12667	0.0002	0.000421637	-2.11332	0.452244	-4.67296	2.97e-06	2.07e-05	6.2941e-06	±	3.71848e-06	5.0684e-05	±	8.94422e-06	Genetic Information Processing	Folding, sorting and degradation	Protein processing in endoplasmic reticulum	oligosaccharyltransferase complex subunit delta (ribophorin II)	N/A
K12669	0.0001	0.000316228	-1.79902	0.411097	-4.37614	1.21e-05	7.2e-05	1.12631e-05	±	5.7711e-06	7.12226e-05	±	1.29682e-05	Genetic Information Processing	Folding, sorting and degradation	Protein processing in endoplasmic reticulum	oligosaccharyltransferase complex subunit gamma	N/A
K01456	0.000266667	0.000562183	-1.30389	0.336277	-3.87744	0.000105562	0.000476561	3.94209e-05	±	1.17051e-05	0.000140458	±	1.92192e-05	Genetic Information Processing	Folding, sorting and degradation	Protein processing in endoplasmic reticulum	peptide-N4-(N-acetyl-beta-glucosaminyl)asparagine amidase	EC:3.5.1.52
K14018	0.000366667	0.000597319	-1.15972	0.298586	-3.88403	0.00010274	0.000465692	6.89038e-05	±	1.86116e-05	0.000226587	±	4.14992e-05	Genetic Information Processing	Folding, sorting and degradation	Protein processing in endoplasmic reticulum	phospholipase A-2-activating protein	N/A
K09580	0.0001	0.000316228	-0.916757	0.240288	-3.81524	0.000136052	0.000590434	0.000205055	±	3.83664e-05	0.000542286	±	7.33455e-05	Genetic Information Processing	Folding, sorting and degradation	Protein processing in endoplasmic reticulum	protein disulfide-isomerase A1	EC:5.3.4.1
K09584	0.000333333	0.000720082	-1.57237	0.288999	-5.44076	5.31e-08	5.88e-07	7.81792e-05	±	2.10322e-05	0.00033955	±	5.49421e-05	Genetic Information Processing	Folding, sorting and degradation	Protein processing in endoplasmic reticulum	protein disulfide-isomerase A6	EC:5.3.4.1
K08288	0.0001	0.000316228	-1.52787	0.33835	-4.51564	6.31e-06	4.04e-05	3.31268e-05	±	1.3084e-05	0.000134164	±	1.58438e-05	Genetic Information Processing	Folding, sorting and degradation	Protein processing in endoplasmic reticulum	protein kinase C substrate 80K-H	N/A
K10088	0.0002	0.000632456	-2.59126	0.412458	-6.28249	3.33e-10	6.4e-09	7.28789e-06	±	1.7053e-06	9.07674e-05	±	2.10778e-05	Genetic Information Processing	Folding, sorting and degradation	Protein processing in endoplasmic reticulum	protein OS-9	N/A
K14004	0.0001	0.000316228	-1.04428	0.311079	-3.35695	0.000788065	0.00271418	4.43899e-05	±	1.33682e-05	0.000134164	±	1.94365e-05	Genetic Information Processing	Folding, sorting and degradation	Protein processing in endoplasmic reticulum	protein transport protein SEC13	N/A
K14005	0.000333333	0.000720082	-2.386	0.329762	-7.23552	4.64e-13	1.43e-11	5.10154e-05	±	2.06572e-05	0.000409779	±	5.65504e-05	Genetic Information Processing	Folding, sorting and degradation	Protein processing in endoplasmic reticulum	protein transport protein SEC31	N/A
K08852	0.000266667	0.000562183	-1.04791	0.246331	-4.25406	2.1e-05	0.000115827	0.000100374	±	2.10335e-05	0.000315367	±	4.04079e-05	Genetic Information Processing	Folding, sorting and degradation	Protein processing in endoplasmic reticulum	serine/threonine-protein kinase/endoribonuclease IRE1	EC:2.7.11.1 3.1.26.-
K14016	0.000133333	0.000421637	-1.70507	0.357079	-4.77506	1.8e-06	1.32e-05	2.68327e-05	±	9.97111e-06	0.000134164	±	2.03265e-05	Genetic Information Processing	Folding, sorting and degradation	Protein processing in endoplasmic reticulum	ubiquitin fusion degradation protein 1	N/A
K12619	0.0001	0.000316228	-2.08548	0.285023	-7.31688	2.54e-13	8.09e-12	0.000175241	±	6.08451e-05	0.00107397	±	0.000138996	Genetic Information Processing	Folding, sorting and degradation	RNA degradation	5'-3' exoribonuclease 2	EC:3.1.13.-
K12599	0.0001	0.000316228	-0.666703	0.201974	-3.30094	0.000963622	0.00321992	0.00041541	±	6.08407e-05	0.000940802	±	0.000103803	Genetic Information Processing	Folding, sorting and degradation	RNA degradation	antiviral helicase SKI2	EC:3.6.4.-
K12608	0.000133333	0.000421637	-0.629169	0.227368	-2.76718	0.00565433	0.014281	0.000144102	±	2.47289e-05	0.000320999	±	2.71983e-05	Genetic Information Processing	Folding, sorting and degradation	RNA degradation	CCR4-NOT complex subunit CAF16	N/A
K12604	0.00018	0.00056921	-1.25078	0.313877	-3.98494	6.75e-05	0.000321276	0.00018286	±	6.67293e-05	0.000599264	±	8.83552e-05	Genetic Information Processing	Folding, sorting and degradation	RNA degradation	CCR4-NOT transcription complex subunit 1	N/A
K12605	0.000266667	0.000562183	-0.910752	0.343378	-2.65233	0.00799374	0.0190322	3.34581e-05	±	1.14324e-05	8.81173e-05	±	9.83255e-06	Genetic Information Processing	Folding, sorting and degradation	RNA degradation	CCR4-NOT transcription complex subunit 2	N/A
K10643	0.0001	0.000316228	-1.52688	0.306687	-4.97863	6.4e-07	5.32e-06	3.54457e-05	±	9.891e-06	0.000152052	±	2.19764e-05	Genetic Information Processing	Folding, sorting and degradation	RNA degradation	CCR4-NOT transcription complex subunit 4	EC:6.3.2.19
K03514	0.0001	0.000316228	-1.04115	0.386234	-2.69565	0.00702512	0.0171037	1.82198e-05	±	5.41804e-06	6.06221e-05	±	1.18819e-05	Genetic Information Processing	Folding, sorting and degradation	RNA degradation	DNA polymerase sigma	EC:2.7.7.7
K12617	0.000133333	0.000421637	-2.82591	0.376389	-7.50794	6.01e-14	2.03e-12	1.95448e-05	±	7.98486e-06	0.000223275	±	3.97882e-05	Genetic Information Processing	Folding, sorting and degradation	RNA degradation	DNA topoisomerase 2-associated protein PAT1	N/A
K12616	0.000366667	0.000597319	-1.58362	0.457741	-3.45964	0.000540902	0.00196555	5.30029e-06	±	2.30702e-06	3.7102e-05	±	6.25476e-06	Genetic Information Processing	Folding, sorting and degradation	RNA degradation	enhancer of mRNA-decapping protein 4	N/A
K12586	0.000233333	0.000737865	-1.42766	0.39542	-3.61049	0.000305619	0.00118918	1.02693e-05	±	2.84003e-06	4.53837e-05	±	6.53364e-06	Genetic Information Processing	Folding, sorting and degradation	RNA degradation	exosome complex component RRP43	N/A
K12590	0.000233333	0.000498145	-1.73603	0.556623	-3.11886	0.00181554	0.00553247	1.65634e-06	±	7.40738e-07	1.95448e-05	±	2.63977e-06	Genetic Information Processing	Folding, sorting and degradation	RNA degradation	exosome complex component RRP46	N/A
K12585	0.0001	0.000316228	-1.47573	0.313583	-4.70603	2.53e-06	1.79e-05	0.000150396	±	5.63092e-05	0.000590651	±	9.03117e-05	Genetic Information Processing	Folding, sorting and degradation	RNA degradation	exosome complex exonuclease DIS3/RRP44	EC:3.1.13.-
K12591	0.000133333	0.000421637	-0.980438	0.336278	-2.91556	0.00355053	0.00969691	9.10987e-05	±	2.71104e-05	0.000264683	±	2.69704e-05	Genetic Information Processing	Folding, sorting and degradation	RNA degradation	exosome complex exonuclease RRP6	EC:3.1.13.-
K12571	0.000133333	0.000421637	-2.12409	0.323971	-6.55643	5.51e-11	1.23e-09	5.16778e-05	±	2.01257e-05	0.000333256	±	6.02653e-05	Genetic Information Processing	Folding, sorting and degradation	RNA degradation	PAB-dependent poly(A)-specific ribonuclease subunit 2	EC:3.1.13.4
K01148	0.000133333	0.000421637	-2.2341	0.492079	-4.54012	5.62e-06	3.64e-05	2.65014e-06	±	8.44571e-07	3.37894e-05	±	5.79956e-06	Genetic Information Processing	Folding, sorting and degradation	RNA degradation	poly(A)-specific ribonuclease	EC:3.1.13.4
K12601	0.000133333	0.000421637	-1.86683	0.394379	-4.7336	2.21e-06	1.59e-05	9.93804e-06	±	3.2288e-06	6.82412e-05	±	1.09168e-05	Genetic Information Processing	Folding, sorting and degradation	RNA degradation	superkiller protein 8	N/A
K08504	0.0002	0.000632456	-1.96258	0.416154	-4.716	2.41e-06	1.71e-05	8.94423e-06	±	3.37828e-06	5.53218e-05	±	9.31976e-06	Genetic Information Processing	Folding, sorting and degradation	SNARE interactions in vesicular transport	blocked early in transport 1	N/A
K08495	0.0001	0.000316228	-2.45215	0.440177	-5.57083	2.54e-08	3.04e-07	6.2941e-06	±	2.47899e-06	7.45353e-05	±	1.76305e-05	Genetic Information Processing	Folding, sorting and degradation	SNARE interactions in vesicular transport	golgi SNAP receptor complex member 1	N/A
K08497	0.0002	0.000632456	-2.22541	0.447826	-4.96936	6.72e-07	5.55e-06	3.97522e-06	±	1.12338e-06	4.14085e-05	±	5.15865e-06	Genetic Information Processing	Folding, sorting and degradation	SNARE interactions in vesicular transport	protein transport protein SEC20	N/A
K08502	0.0002	0.000632456	-2.03251	0.413223	-4.91868	8.71e-07	6.96e-06	5.96282e-06	±	3.25418e-06	5.4328e-05	±	4.84037e-06	Genetic Information Processing	Folding, sorting and degradation	SNARE interactions in vesicular transport	regulator of vacuolar morphogenesis	N/A
K08516	0.0002	0.000891662	-1.55057	0.402159	-3.85562	0.000115437	0.00051615	2.05386e-05	±	8.58426e-06	9.143e-05	±	1.77731e-05	Genetic Information Processing	Folding, sorting and degradation	SNARE interactions in vesicular transport	synaptobrevin homolog YKT6	N/A
K08508	0.000133333	0.000421637	-1.4784	0.444739	-3.3242	0.000886729	0.00300962	1.45758e-05	±	6.81721e-06	6.72475e-05	±	1.49311e-05	Genetic Information Processing	Folding, sorting and degradation	SNARE interactions in vesicular transport	synaptosomal-associated protein, 23kDa	N/A
K08489	0.000133333	0.000421637	-2.24226	0.414014	-5.41591	6.1e-08	6.6e-07	1.32507e-05	±	6.82927e-06	0.000104018	±	2.23108e-05	Genetic Information Processing	Folding, sorting and degradation	SNARE interactions in vesicular transport	syntaxin 16	N/A
K08486	0.000133333	0.000421637	-1.65718	0.374613	-4.4237	9.7e-06	5.95e-05	1.65634e-05	±	6.43632e-06	8.24859e-05	±	1.34297e-05	Genetic Information Processing	Folding, sorting and degradation	SNARE interactions in vesicular transport	syntaxin 1B/2/3	N/A
K08490	0.0001	0.000316228	-1.9271	0.375933	-5.12617	2.96e-07	2.66e-06	1.3582e-05	±	5.37738e-06	9.73928e-05	±	1.50572e-05	Genetic Information Processing	Folding, sorting and degradation	SNARE interactions in vesicular transport	syntaxin 5	N/A
K08493	0.000133333	0.000421637	-2.03036	0.434561	-4.67219	2.98e-06	2.08e-05	7.95043e-06	±	3.93359e-06	6.32722e-05	±	7.82872e-06	Genetic Information Processing	Folding, sorting and degradation	SNARE interactions in vesicular transport	vesicle transport through interaction with t-SNAREs 1	N/A
K08513	0.0003	0.000674949	-1.85725	0.516376	-3.59671	0.000322273	0.00124534	3.64395e-06	±	1.98761e-06	2.78265e-05	±	4.81196e-06	Genetic Information Processing	Folding, sorting and degradation	SNARE interactions in vesicular transport	vesicle-associated membrane protein 4	N/A
K08515	0.000133333	0.000421637	-1.43297	0.350206	-4.09178	4.28e-05	0.000215832	1.8551e-05	±	4.36345e-06	7.6523e-05	±	1.08538e-05	Genetic Information Processing	Folding, sorting and degradation	SNARE interactions in vesicular transport	vesicle-associated membrane protein 7	N/A
K14169	0.000133333	0.000421637	-2.92467	0.476389	-6.13925	8.29e-10	1.46e-08	2.65014e-06	±	1.85924e-06	5.53218e-05	±	8.83622e-06	Genetic Information Processing	Folding, sorting and degradation	Sulfur relay system	cytoplasmic tRNA 2-thiolation protein 2	N/A
K03148	0.000133333	0.000421637	-0.481839	0.201209	-2.39472	0.0166331	0.0355554	0.000233213	±	3.46821e-05	0.000459137	±	3.117e-05	Genetic Information Processing	Folding, sorting and degradation	Sulfur relay system	sulfur carrier protein ThiS adenylyltransferase	EC:2.7.7.73
K11179	0.000266667	0.000562183	-1.47797	0.226817	-6.51612	7.21e-11	1.56e-09	0.000105343	±	1.19509e-05	0.000421373	±	3.9072e-05	Genetic Information Processing	Folding, sorting and degradation	Sulfur relay system	tRNA 2-thiouridine synthesizing protein E	EC:2.8.1.-
K10592	0.0001	0.000316228	-1.51469	0.276023	-5.48754	4.08e-08	4.65e-07	0.000374333	±	0.000117575	0.00151986	±	0.000161182	Genetic Information Processing	Folding, sorting and degradation	Ubiquitin mediated proteolysis	E3 ubiquitin-protein ligase HUWE1	EC:6.3.2.19
K10601	0.000233333	0.000498145	-1.70293	0.34075	-4.99759	5.81e-07	4.88e-06	2.15324e-05	±	6.58382e-06	0.000116938	±	1.56486e-05	Genetic Information Processing	Folding, sorting and degradation	Ubiquitin mediated proteolysis	E3 ubiquitin-protein ligase synoviolin	EC:6.3.2.19
K09561	0.0001	0.000316228	-1.05498	0.399073	-2.64357	0.00820362	0.0194494	2.25262e-05	±	8.78954e-06	6.95663e-05	±	1.06445e-05	Genetic Information Processing	Folding, sorting and degradation	Ubiquitin mediated proteolysis	STIP1 homology and U-box containing protein 1	EC:6.3.2.19
K04555	0.000433333	0.000737865	-1.35244	0.392762	-3.44342	0.000574405	0.00206852	1.88823e-05	±	6.94084e-06	7.6523e-05	±	1.24546e-05	Genetic Information Processing	Folding, sorting and degradation	Ubiquitin mediated proteolysis	ubiquitin-conjugating enzyme E2 G2	EC:6.3.2.19
K04554	0.0001	0.000316228	-1.33337	0.352291	-3.78486	0.000153798	0.000655776	2.18637e-05	±	6.67487e-06	8.18233e-05	±	1.28791e-05	Genetic Information Processing	Folding, sorting and degradation	Ubiquitin mediated proteolysis	ubiquitin-conjugating enzyme E2 J2	EC:6.3.2.19
K10581	0.0001	0.000316228	-2.12723	0.342077	-6.21858	5.02e-10	9.16e-09	1.49071e-05	±	4.41346e-06	0.000104018	±	1.20515e-05	Genetic Information Processing	Folding, sorting and degradation	Ubiquitin mediated proteolysis	ubiquitin-conjugating enzyme E2 O	EC:6.3.2.19
K10582	0.0001	0.000316228	-1.873	0.3349	-5.59271	2.24e-08	2.77e-07	2.94829e-05	±	1.07649e-05	0.000155365	±	2.55496e-05	Genetic Information Processing	Folding, sorting and degradation	Ubiquitin mediated proteolysis	ubiquitin-conjugating enzyme E2 Q	EC:6.3.2.19
K10585	0.0001	0.000316228	-2.22891	0.356121	-6.25884	3.88e-10	7.26e-09	1.52383e-05	±	3.82754e-06	0.000112631	±	2.01093e-05	Genetic Information Processing	Folding, sorting and degradation	Ubiquitin mediated proteolysis	ubiquitin-conjugating enzyme E2 Z	EC:6.3.2.19
K10589	0.0001	0.000316228	-2.00134	0.340689	-5.87441	4.24e-09	6.31e-08	4.17398e-05	±	1.61389e-05	0.000260708	±	3.71205e-05	Genetic Information Processing	Folding, sorting and degradation	Ubiquitin mediated proteolysis	ubiquitin-protein ligase E3 C	EC:6.3.2.19
K02330	0.0002	0.000632456	-0.592395	0.224866	-2.63444	0.0084276	0.0198962	0.000133501	±	2.0398e-05	0.000292178	±	1.56661e-05	Genetic Information Processing	Replication and repair	Base excision repair	DNA polymerase beta	EC:2.7.7.7 4.2.99.-
K03504	0.000233333	0.000498145	-3.18169	0.592873	-5.36657	8.02e-08	8.43e-07	9.93804e-07	±	6.62536e-07	2.91516e-05	±	4.46291e-06	Genetic Information Processing	Replication and repair	DNA replication	DNA polymerase delta subunit 3	N/A
K02325	0.000133333	0.000421637	-1.94046	0.381648	-5.08443	3.69e-07	3.23e-06	1.92136e-05	±	8.17501e-06	0.000118594	±	2.31391e-05	Genetic Information Processing	Replication and repair	DNA replication	DNA polymerase epsilon subunit 2	EC:2.7.7.7
K03763	0.000333333	0.000544331	-1.78039	0.282103	-6.31113	2.77e-10	5.37e-09	0.00111306	±	0.000114879	0.00615596	±	0.000964105	Genetic Information Processing	Replication and repair	DNA replication	DNA polymerase III subunit alpha, Gram-positive type	EC:2.7.7.7
K10742	0.000133333	0.000421637	-1.36833	0.238575	-5.73542	9.73e-09	1.33e-07	0.000134495	±	2.18386e-05	0.000526716	±	6.93451e-05	Genetic Information Processing	Replication and repair	DNA replication	DNA replication ATP-dependent helicase Dna2	EC:3.6.4.12
K10739	0.000233333	0.000498145	-1.30411	0.358315	-3.63957	0.000273099	0.00108293	1.75572e-05	±	2.9906e-06	6.89038e-05	±	1.22681e-05	Genetic Information Processing	Replication and repair	DNA replication	replication factor A2	N/A
K10754	0.000233333	0.000737865	-1.02862	0.271341	-3.79087	0.00015012	0.000642045	0.000132507	±	3.47871e-05	0.000380296	±	5.57368e-05	Genetic Information Processing	Replication and repair	DNA replication	replication factor C subunit 1	N/A
K10756	0.000233333	0.000498145	-1.53706	0.296819	-5.17846	2.24e-07	2.09e-06	8.48046e-05	±	2.9113e-05	0.000361413	±	4.68789e-05	Genetic Information Processing	Replication and repair	DNA replication	replication factor C subunit 3/5	N/A
K10743	0.000233333	0.000498145	-1.35723	0.356648	-3.80552	0.000141506	0.000609664	2.28575e-05	±	7.15109e-06	9.40802e-05	±	1.86175e-05	Genetic Information Processing	Replication and repair	DNA replication	ribonuclease H2 subunit A	EC:3.1.26.4
K10877	0.0002	0.000632456	-2.31697	0.328629	-7.05041	1.78e-12	5.03e-11	2.91516e-05	±	6.99987e-06	0.000230563	±	4.47348e-05	Genetic Information Processing	Replication and repair	Homologous recombination	DNA repair and recombination protein RAD54B	EC:3.6.4.-
K10865	0.000133333	0.000421637	-1.71866	0.299963	-5.72957	1.01e-08	1.37e-07	6.19471e-05	±	1.7218e-05	0.000309073	±	5.23534e-05	Genetic Information Processing	Replication and repair	Homologous recombination	double-strand break repair protein MRE11	N/A
K03582	0.000133333	0.000421637	-0.45495	0.161886	-2.81032	0.00494924	0.0128	0.00581044	±	0.000726542	0.0114065	±	0.000330903	Genetic Information Processing	Replication and repair	Homologous recombination	exodeoxyribonuclease V beta subunit	EC:3.1.11.5
K02686	0.000133333	0.000421637	-1.00321	0.263127	-3.81266	0.000137481	0.000595717	6.29408e-05	±	1.34968e-05	0.000178222	±	1.83069e-05	Genetic Information Processing	Replication and repair	Homologous recombination	primosomal replication protein N	N/A
K08737	0.000333333	0.000720082	-1.33557	0.245802	-5.43354	5.52e-08	6.1e-07	0.000153708	±	3.578e-05	0.000552886	±	7.23432e-05	Genetic Information Processing	Replication and repair	Mismatch repair	DNA mismatch repair protein MSH6	N/A
K10858	0.000133333	0.000421637	-1.518	0.291423	-5.20892	1.9e-07	1.81e-06	6.62536e-05	±	1.60417e-05	0.000284559	±	5.4285e-05	Genetic Information Processing	Replication and repair	Mismatch repair	DNA mismatch repair protein PMS2	N/A
K01141	0.000133333	0.000421637	-0.690738	0.266738	-2.58957	0.00960947	0.0222462	0.000476032	±	0.000142146	0.00107496	±	0.000118237	Genetic Information Processing	Replication and repair	Mismatch repair	exodeoxyribonuclease I	EC:3.1.11.1
K10884	0.0001	0.000316228	-2.29306	0.324862	-7.05858	1.68e-12	4.76e-11	3.14705e-05	±	1.09369e-05	0.000238844	±	3.79349e-05	Genetic Information Processing	Replication and repair	Non-homologous end-joining	ATP-dependent DNA helicase 2 subunit 1	N/A
K10885	0.00016	0.000505964	-2.0642	0.340848	-6.05608	1.39e-09	2.34e-08	3.97522e-05	±	1.46284e-05	0.00024812	±	3.95461e-05	Genetic Information Processing	Replication and repair	Non-homologous end-joining	ATP-dependent DNA helicase 2 subunit 2	N/A
K10777	0.000333333	0.000720082	-2.64375	0.330816	-7.99162	1.33e-15	5.49e-14	3.57769e-05	±	1.27075e-05	0.000356776	±	6.39004e-05	Genetic Information Processing	Replication and repair	Non-homologous end-joining	DNA ligase 4	EC:6.5.1.1
K10849	0.000366667	0.000867094	-1.67597	0.37099	-4.51757	6.26e-06	4.01e-05	1.62321e-05	±	4.95243e-06	8.7786e-05	±	1.97862e-05	Genetic Information Processing	Replication and repair	Nucleotide excision repair	DNA excision repair protein ERCC-1	N/A
K10844	0.000133333	0.000421637	-1.30273	0.235819	-5.52428	3.31e-08	3.89e-07	0.000542948	±	0.000135571	0.00190181	±	0.000152821	Genetic Information Processing	Replication and repair	Nucleotide excision repair	DNA excision repair protein ERCC-2	EC:3.6.4.12
K10848	0.0003	0.000483046	-1.39901	0.318113	-4.39784	1.09e-05	6.62e-05	9.70615e-05	±	2.96138e-05	0.000372677	±	5.67644e-05	Genetic Information Processing	Replication and repair	Nucleotide excision repair	DNA excision repair protein ERCC-4	EC:3.1.-.-
K10846	0.0002	0.000632456	-1.95004	0.470399	-4.14549	3.39e-05	0.000176045	5.36655e-05	±	2.05987e-05	0.000317024	±	5.81388e-05	Genetic Information Processing	Replication and repair	Nucleotide excision repair	DNA excision repair protein ERCC-5	N/A
K10847	0.000366667	0.000597319	-1.94517	0.380019	-5.11862	3.08e-07	2.74e-06	1.39132e-05	±	6.63777e-06	8.84485e-05	±	1.21105e-05	Genetic Information Processing	Replication and repair	Nucleotide excision repair	DNA-repair protein complementing XP-A cells	N/A
K03141	0.000133333	0.000421637	-2.1357	0.390002	-5.47612	4.35e-08	4.92e-07	1.12631e-05	±	4.57822e-06	0.000101037	±	1.84962e-05	Genetic Information Processing	Replication and repair	Nucleotide excision repair	transcription initiation factor TFIIH subunit 1	N/A
K03142	0.000133333	0.000421637	-1.4846	0.366848	-4.04691	5.19e-05	0.000254607	2.352e-05	±	8.53296e-06	0.000101699	±	1.79513e-05	Genetic Information Processing	Replication and repair	Nucleotide excision repair	transcription initiation factor TFIIH subunit 2	N/A
K03143	0.000133333	0.000421637	-1.77261	0.420864	-4.21185	2.53e-05	0.000136165	9.93804e-06	±	4.02324e-06	6.26097e-05	±	9.74851e-06	Genetic Information Processing	Replication and repair	Nucleotide excision repair	transcription initiation factor TFIIH subunit 3	N/A
K03123	0.000133333	0.000421637	-1.44081	0.461204	-3.12403	0.00178393	0.00544589	5.63156e-06	±	2.59788e-06	3.24643e-05	±	3.90559e-06	Genetic Information Processing	Transcription	Basal transcription factors	transcription initiation factor TFIIA small subunit	N/A
K03125	0.000133333	0.000421637	-1.5995	0.343787	-4.65258	3.28e-06	2.25e-05	6.69162e-05	±	2.5443e-05	0.000298472	±	4.48787e-05	Genetic Information Processing	Transcription	Basal transcription factors	transcription initiation factor TFIID subunit 1	N/A
K03133	0.000133333	0.000421637	-1.26968	0.310526	-4.0888	4.34e-05	0.000217072	3.04767e-05	±	8.43922e-06	0.000117269	±	1.42523e-05	Genetic Information Processing	Transcription	Basal transcription factors	transcription initiation factor TFIID subunit 9B	N/A
K03140	0.000133333	0.000421637	-1.6831	0.41335	-4.07185	4.66e-05	0.000232044	1.15944e-05	±	4.91349e-06	6.85725e-05	±	1.17542e-05	Genetic Information Processing	Transcription	Basal transcription factors	transcription initiation factor TFIID/TFIIF subunit	N/A
K03138	0.000133333	0.000421637	-1.32361	0.442812	-2.98909	0.00279806	0.0079236	1.55696e-05	±	7.93663e-06	6.59224e-05	±	7.75832e-06	Genetic Information Processing	Transcription	Basal transcription factors	transcription initiation factor TFIIF subunit alpha	N/A
K03139	0.0001	0.000316228	-1.08682	0.404727	-2.68531	0.0072463	0.0175508	9.93804e-06	±	2.82064e-06	3.64395e-05	±	1.88852e-06	Genetic Information Processing	Transcription	Basal transcription factors	transcription initiation factor TFIIF subunit beta	EC:3.6.4.12
K03005	0.0001	0.000316228	-1.78271	0.505246	-3.52839	0.000418091	0.00156596	3.64395e-06	±	6.19746e-07	2.38513e-05	±	4.52396e-06	Genetic Information Processing	Transcription	RNA polymerase	DNA-directed RNA polymerase I subunit RPA49	N/A
K03011	0.0001	0.000316228	-1.31472	0.343197	-3.83082	0.000127718	0.000561218	4.17398e-05	±	1.49383e-05	0.000143439	±	2.73351e-05	Genetic Information Processing	Transcription	RNA polymerase	DNA-directed RNA polymerase II subunit RPB3	N/A
K03018	0.0002	0.000632456	-1.2655	0.321081	-3.94136	8.1e-05	0.000376694	0.000200086	±	7.4276e-05	0.000682081	±	0.000118323	Genetic Information Processing	Transcription	RNA polymerase	DNA-directed RNA polymerase III subunit RPC1	EC:2.7.7.6
K13025	0.0001	0.000316228	-1.35951	0.326663	-4.16182	3.16e-05	0.000164829	9.87179e-05	±	3.9345e-05	0.000378971	±	6.25417e-05	Genetic Information Processing	Transcription	Spliceosome	ATP-dependent RNA helicase	EC:3.6.4.13
K12823	0.000213333	0.000466984	-0.72917	0.221213	-3.29623	0.000979913	0.00327046	0.000374002	±	6.97012e-05	0.00089608	±	0.000111686	Genetic Information Processing	Transcription	Spliceosome	ATP-dependent RNA helicase DDX5/DBP2	EC:3.6.4.13
K12818	0.0001	0.000316228	-1.09513	0.298291	-3.67133	0.000241294	0.000972445	0.00034485	±	0.000114177	0.00102759	±	0.000156939	Genetic Information Processing	Transcription	Spliceosome	ATP-dependent RNA helicase DHX8/PRP22	EC:3.6.4.13
K12864	0.0001	0.000316228	-1.04799	0.41701	-2.51311	0.0119674	0.0267975	3.97521e-05	±	2.11142e-05	0.000114619	±	2.15731e-05	Genetic Information Processing	Transcription	Spliceosome	beta-catenin-like protein 1	N/A
K12873	0.0002	0.000632456	-1.07579	0.352727	-3.04992	0.00228899	0.00670201	2.81578e-05	±	8.96568e-06	9.01048e-05	±	8.60016e-06	Genetic Information Processing	Transcription	Spliceosome	bud site selection protein 31	N/A
K12871	0.0001	0.000316228	-1.89867	0.445492	-4.26197	2.03e-05	0.00011294	5.30028e-06	±	2.30701e-06	4.40587e-05	±	6.69948e-06	Genetic Information Processing	Transcription	Spliceosome	coiled-coil domain-containing protein 12	N/A
K12874	0.0002	0.000632456	-1.75152	0.318998	-5.49068	4e-08	4.58e-07	0.000124226	±	4.45768e-05	0.000609865	±	9.96705e-05	Genetic Information Processing	Transcription	Spliceosome	intron-binding protein aquarius	N/A
K12882	0.000133333	0.000421637	-1.93081	0.368516	-5.23944	1.61e-07	1.57e-06	3.5777e-05	±	1.30062e-05	0.000204724	±	3.66595e-05	Genetic Information Processing	Transcription	Spliceosome	nuclear cap-binding protein subunit 1	N/A
K12817	0.000133333	0.000421637	-1.79982	0.371414	-4.84586	1.26e-06	9.75e-06	2.48451e-05	±	1.04494e-05	0.000129526	±	2.02751e-05	Genetic Information Processing	Transcription	Spliceosome	pre-mRNA-splicing factor 18	N/A
K12849	0.000133333	0.000421637	-1.27283	0.355447	-3.58093	0.000342369	0.00131304	3.34581e-05	±	1.23216e-05	0.000124557	±	1.95519e-05	Genetic Information Processing	Transcription	Spliceosome	pre-mRNA-splicing factor 38A	N/A
K12815	0.0001	0.000316228	-1.15285	0.281768	-4.09148	4.29e-05	0.000215832	0.000276609	±	7.52205e-05	0.000869247	±	0.000130426	Genetic Information Processing	Transcription	Spliceosome	pre-mRNA-splicing factor ATP-dependent RNA helicase PRP16	EC:3.6.4.13
K12860	0.0001	0.000316228	-1.60535	0.331808	-4.83819	1.31e-06	1e-05	7.2879e-05	±	2.71761e-05	0.000317355	±	4.95979e-05	Genetic Information Processing	Transcription	Spliceosome	pre-mRNA-splicing factor CDC5/CEF1	N/A
K12868	0.00016	0.000505964	-1.27777	0.38284	-3.33761	0.000845015	0.00288902	2.58389e-05	±	8.43922e-06	9.67304e-05	±	2.21827e-05	Genetic Information Processing	Transcription	Spliceosome	pre-mRNA-splicing factor SYF2	N/A
K12854	0.0002	0.000632456	-1.3701	0.292331	-4.68682	2.77e-06	1.95e-05	0.000594958	±	0.000167177	0.00218803	±	0.000342733	Genetic Information Processing	Transcription	Spliceosome	pre-mRNA-splicing helicase BRR2	EC:3.6.4.13
K12857	0.000333333	0.000720082	-0.612158	0.26167	-2.33943	0.0193132	0.0403912	0.000101368	±	2.02413e-05	0.000217643	±	2.13443e-05	Genetic Information Processing	Transcription	Spliceosome	Prp8 binding protein	N/A
K12827	0.000133333	0.000421637	-1.40371	0.342448	-4.09906	4.15e-05	0.000209734	4.73712e-05	±	1.67002e-05	0.00018551	±	3.16573e-05	Genetic Information Processing	Transcription	Spliceosome	splicing factor 3A subunit 3	N/A
K12830	0.000133333	0.000421637	-1.31677	0.338191	-3.89357	9.88e-05	0.000448829	0.000178222	±	7.01448e-05	0.000623778	±	0.000106865	Genetic Information Processing	Transcription	Spliceosome	splicing factor 3B subunit 3	N/A
K12837	0.000266667	0.000562183	-1.51089	0.353403	-4.27525	1.91e-05	0.000107157	4.73714e-05	±	1.95744e-05	0.00020108	±	3.75686e-05	Genetic Information Processing	Transcription	Spliceosome	splicing factor U2AF 65 kDa subunit	N/A
K12881	0.0002	0.000421637	-1.09682	0.382221	-2.86959	0.00411001	0.0109373	1.25882e-05	±	4.4629e-06	4.53837e-05	±	4.70237e-06	Genetic Information Processing	Transcription	Spliceosome	THO complex subunit 4	N/A
K11093	0.000133333	0.000421637	-0.93584	0.291194	-3.2138	0.00130991	0.00418738	3.87584e-05	±	7.91932e-06	0.000107331	±	9.99862e-06	Genetic Information Processing	Transcription	Spliceosome	U1 small nuclear ribonucleoprotein 70kDa	N/A
K12844	0.000133333	0.000421637	-1.41895	0.33297	-4.26149	2.03e-05	0.000113071	4.57151e-05	±	1.56838e-05	0.000176235	±	2.89438e-05	Genetic Information Processing	Transcription	Spliceosome	U4/U6 small nuclear ribonucleoprotein PRP31	N/A
K12662	0.0001	0.000316228	-0.555058	0.235508	-2.35686	0.0184304	0.0388348	0.000207043	±	3.81138e-05	0.000420048	±	4.26218e-05	Genetic Information Processing	Transcription	Spliceosome	U4/U6 small nuclear ribonucleoprotein PRP4	N/A
K12846	0.000133333	0.000421637	-2.01679	0.427321	-4.71961	2.36e-06	1.69e-05	6.62536e-06	±	2.51196e-06	5.46592e-05	±	9.51495e-06	Genetic Information Processing	Transcription	Spliceosome	U4/U6.U5 tri-snRNP-associated protein 3	N/A
K06868	0.0002	0.000632456	-3.68223	0.610463	-6.03187	1.62e-09	2.65e-08	9.93804e-07	±	6.62536e-07	4.77027e-05	±	2.07896e-05	Genetic Information Processing	Translation	Aminoacyl-tRNA biosynthesis	Sep-tRNA:Cys-tRNA synthetase	EC:2.5.1.73
K14403	0.000266667	0.000562183	-1.36316	0.332142	-4.10414	4.06e-05	0.000206112	9.87178e-05	±	3.53255e-05	0.000375327	±	6.50324e-05	Genetic Information Processing	Translation	mRNA surveillance pathway	cleavage and polyadenylation specificity factor subunit 3	EC:3.1.27.-
K14397	0.000333333	0.000720082	-1.80216	0.39384	-4.57585	4.74e-06	3.13e-05	2.352e-05	±	1.21648e-05	0.00013317	±	2.46601e-05	Genetic Information Processing	Translation	mRNA surveillance pathway	cleavage and polyadenylation specificity factor subunit 5	N/A
K14407	0.000333333	0.000720082	-0.915072	0.355528	-2.57384	0.0100576	0.0231308	4.17398e-05	±	1.34704e-05	0.000113956	±	1.70723e-05	Genetic Information Processing	Translation	mRNA surveillance pathway	cleavage stimulation factor subunit 2	N/A
K00565	0.0001	0.000316228	-1.74311	0.316325	-5.5105	3.58e-08	4.17e-07	2.7164e-05	±	8.05669e-06	0.000143108	±	1.81337e-05	Genetic Information Processing	Translation	mRNA surveillance pathway	mRNA (guanine-N7-)-methyltransferase	EC:2.1.1.56
K02865	0.000233333	0.000498145	-1.41543	0.337928	-4.18854	2.81e-05	0.000148088	4.77027e-05	±	1.97335e-05	0.000181866	±	1.6392e-05	Genetic Information Processing	Translation	Ribosome	large subunit ribosomal protein L10Ae	N/A
K02872	0.0001	0.000316228	-1.44296	0.376822	-3.82927	0.000128523	0.000562989	2.31888e-05	±	9.75696e-06	0.000101368	±	1.64504e-05	Genetic Information Processing	Translation	Ribosome	large subunit ribosomal protein L13Ae	N/A
K02915	0.000266667	0.000843274	-1.5631	0.470835	-3.31985	0.000900671	0.00304588	4.63775e-06	±	1.09869e-06	2.81578e-05	±	3.14267e-06	Genetic Information Processing	Translation	Ribosome	large subunit ribosomal protein L34e	N/A
K07590	0.000313333	0.000520256	-2.27149	0.355316	-6.39286	1.63e-10	3.33e-09	1.92136e-05	±	4.07742e-06	0.000164309	±	3.12535e-05	Genetic Information Processing	Translation	Ribosome	large subunit ribosomal protein L7A	N/A
K02940	0.000333333	0.000720082	-1.32733	0.346739	-3.82802	0.000129177	0.000565416	2.91516e-05	±	1.02853e-05	0.000118263	±	1.68639e-05	Genetic Information Processing	Translation	Ribosome	large subunit ribosomal protein L9e	N/A
K02941	0.0001	0.000316228	-1.82794	0.364645	-5.01294	5.36e-07	4.52e-06	4.2071e-05	±	1.69772e-05	0.000228906	±	4.90691e-05	Genetic Information Processing	Translation	Ribosome	large subunit ribosomal protein LP0	N/A
K02943	0.0001	0.000316228	-1.38119	0.436237	-3.16615	0.00154469	0.00480638	1.02693e-05	±	3.6061e-06	4.80339e-05	±	1.017e-05	Genetic Information Processing	Translation	Ribosome	large subunit ribosomal protein LP2	N/A
K02951	0.0001	0.000316228	-1.27605	0.33722	-3.78404	0.000154304	0.000657434	2.48451e-05	±	7.16259e-06	8.34795e-05	±	1.06005e-05	Genetic Information Processing	Translation	Ribosome	small subunit ribosomal protein S12e	N/A
K02957	0.000233333	0.000498145	-0.768375	0.304909	-2.52001	0.011735	0.0263932	3.04766e-05	±	5.2535e-06	7.98356e-05	±	8.00201e-06	Genetic Information Processing	Translation	Ribosome	small subunit ribosomal protein S15Ae	N/A
K02993	0.0002	0.000632456	-1.21333	0.360779	-3.36309	0.000770753	0.00266437	3.51144e-05	±	1.31196e-05	0.000117269	±	1.73434e-05	Genetic Information Processing	Translation	Ribosome	small subunit ribosomal protein S7e	N/A
K14312	0.000266667	0.000562183	-2.80702	0.335229	-8.37342	5.6e-17	2.68e-15	3.37894e-05	±	1.17892e-05	0.000347169	±	6.33464e-05	Genetic Information Processing	Translation	RNA transport	nuclear pore complex protein Nup155	N/A
K14310	0.0001	0.000316228	-1.29878	0.308992	-4.2033	2.63e-05	0.000140606	7.45354e-05	±	1.1319e-05	0.000271971	±	6.86641e-05	Genetic Information Processing	Translation	RNA transport	nuclear pore complex protein Nup205	N/A
K14318	0.000233333	0.000498145	-2.53463	0.626687	-4.04449	5.24e-05	0.000256777	1.98761e-06	±	1.32507e-06	1.75572e-05	±	2.80112e-06	Genetic Information Processing	Translation	RNA transport	nuclear pore complex protein Nup88	N/A
K14315	0.000133333	0.000421637	-2.11738	0.465932	-4.54441	5.51e-06	3.59e-05	3.64395e-06	±	9.65804e-07	3.84271e-05	±	6.0269e-06	Genetic Information Processing	Translation	RNA transport	nucleoporin NDC1	N/A
K14294	0.000333333	0.000720082	-2.19859	0.453586	-4.84714	1.25e-06	9.7e-06	5.30029e-06	±	2.93504e-06	5.16778e-05	±	7.84623e-06	Genetic Information Processing	Translation	RNA transport	partner of Y14 and mago	N/A
K14319	0.0003	0.000674949	-1.50872	0.283763	-5.31684	1.06e-07	1.07e-06	6.45972e-05	±	1.71813e-05	0.000266008	±	3.81879e-05	Genetic Information Processing	Translation	RNA transport	Ran GTPase-activating protein 1	N/A
K14326	0.0001	0.000316228	-1.07458	0.243025	-4.4217	9.79e-06	5.98e-05	0.00027164	±	6.63032e-05	0.000809619	±	0.00010229	Genetic Information Processing	Translation	RNA transport	regulator of nonsense transcripts 1	EC:3.6.4.-
K14327	0.000133333	0.000421637	-1.37299	0.231646	-5.9271	3.08e-09	4.72e-08	0.000171265	±	3.56694e-05	0.000635703	±	7.35786e-05	Genetic Information Processing	Translation	RNA transport	regulator of nonsense transcripts 2	N/A
K14328	0.000133333	0.000421637	-1.34327	0.355136	-3.78241	0.00015532	0.000660759	1.68947e-05	±	5.81844e-06	6.89038e-05	±	6.63777e-06	Genetic Information Processing	Translation	RNA transport	regulator of nonsense transcripts 3	N/A
K03540	0.000333333	0.000720082	-0.926854	0.212101	-4.36988	1.24e-05	7.39e-05	0.000459469	±	6.58519e-05	0.00129857	±	2.80407e-05	Genetic Information Processing	Translation	RNA transport	ribonuclease P protein subunit RPR2	EC:3.1.26.5
K03247	0.000373333	0.000631049	-1.89218	0.323098	-5.85637	4.73e-09	6.94e-08	2.78265e-05	±	9.91593e-06	0.000150396	±	1.9927e-05	Genetic Information Processing	Translation	RNA transport	translation initiation factor 3 subunit H	N/A
K03245	0.0002	0.000632456	-2.47882	0.423351	-5.85523	4.76e-09	6.97e-08	6.95663e-06	±	2.88793e-06	7.61916e-05	±	1.42194e-05	Genetic Information Processing	Translation	RNA transport	translation initiation factor 3 subunit J	N/A
K03257	0.0001	0.000316228	-0.860608	0.330133	-2.60685	0.00913795	0.0213042	0.000140126	±	5.53664e-05	0.000351807	±	4.67505e-05	Genetic Information Processing	Translation	RNA transport	translation initiation factor 4A	N/A
K03680	0.000233333	0.000498145	-1.26423	0.250161	-5.05367	4.33e-07	3.75e-06	5.30029e-05	±	1.14035e-05	0.000198761	±	1.12704e-05	Genetic Information Processing	Translation	RNA transport	translation initiation factor eIF-2B subunit delta	N/A
K03240	0.000133333	0.000421637	-1.56088	0.322904	-4.83387	1.34e-06	1.02e-05	3.31268e-05	±	9.70056e-06	0.000149402	±	2.29951e-05	Genetic Information Processing	Translation	RNA transport	translation initiation factor eIF-2B subunit epsilon	N/A
K03241	0.000133333	0.000421637	-2.16212	0.327414	-6.60362	4.01e-11	9.15e-10	1.49071e-05	±	3.00889e-06	0.000106668	±	1.44358e-05	Genetic Information Processing	Translation	RNA transport	translation initiation factor eIF-2B subunit gamma	N/A
K00079	0.000133333	0.000421637	-1.27248	0.288707	-4.4075	1.05e-05	6.37e-05	0.00022725	±	4.95227e-05	0.000797362	±	0.000125891	Human Diseases	Cancers	Chemical carcinogenesis	carbonyl reductase 1	EC:1.1.1.184 1.1.1.189 1.1.1.197
K11644	0.000266667	0.000562183	-1.5767	0.332595	-4.74059	2.13e-06	1.54e-05	9.93804e-05	±	3.68661e-05	0.00043628	±	5.68841e-05	Human Diseases	Cancers	Transcriptional misregulation in cancers	paired amphipathic helix protein Sin3a	N/A
K11090	0.0002	0.000632456	-2.14183	0.382436	-5.6005	2.14e-08	2.68e-07	1.25882e-05	±	4.52396e-06	9.2424e-05	±	1.82379e-05	Human Diseases	Immune diseases	Systemic lupus erythematosus	lupus La protein	N/A
K14188	0.000133333	0.000421637	-1.77688	0.382074	-4.65062	3.31e-06	2.26e-05	1.32507e-05	±	3.43467e-06	8.61297e-05	±	1.05017e-05	Human Diseases	Infectious diseases	Staphylococcus aureus infection	D-alanine--poly(phosphoribitol) ligase subunit 2	EC:6.1.1.13
K13412	0.000233333	0.000737865	-0.96684	0.20819	-4.64403	3.42e-06	2.33e-05	0.000139795	±	2.35154e-05	0.000404147	±	3.14356e-05	Human Diseases	Infectious diseases	Toxoplasmosis	calcium-dependent protein kinase	EC:2.7.11.1
K10949	0.0002	0.000632456	-1.07486	0.377807	-2.84499	0.00444126	0.0116692	2.81578e-05	±	1.21603e-05	9.0105e-05	±	1.38837e-05	Human Diseases	Infectious diseases	Vibrio cholerae infection	ER lumen protein retaining receptor	N/A
K10918	0.0001	0.000316228	-1.13648	0.336809	-3.37426	0.000740133	0.0025744	1.95448e-05	±	4.86863e-06	6.82412e-05	±	3.6814e-06	Human Diseases	Infectious diseases	Vibrio cholerae pathogenic cycle	LysR family transcriptional regulator, transcriptional activator AphB	N/A
K07173	0.000133333	0.000421637	-2.34685	0.31205	-7.52073	5.45e-14	1.87e-12	5.63156e-05	±	6.68717e-06	0.000470069	±	7.18237e-05	Human Diseases	Infectious diseases	Vibrio cholerae pathogenic cycle	S-ribosylhomocysteine lyase	EC:4.4.1.21
K04532	0.0001	0.000316228	-2.10756	0.315243	-6.68552	2.3e-11	5.4e-10	2.65015e-05	±	6.78897e-06	0.000183522	±	2.54796e-05	Human Diseases	Neurodegenerative diseases	Alzheimer's disease	amyloid beta precursor protein binding protein 1	N/A
K02261	0.0001	0.000316228	-1.57425	0.255506	-6.16132	7.21e-10	1.29e-08	0.00052506	±	0.000155011	0.00220625	±	0.000247887	Human Diseases	Neurodegenerative diseases	Alzheimer's disease	cytochrome c oxidase subunit 2	N/A
K02263	0.000133333	0.000421637	-1.36786	0.477649	-2.86374	0.00418672	0.0110993	7.95043e-06	±	3.6814e-06	3.34581e-05	±	6.97633e-06	Human Diseases	Neurodegenerative diseases	Alzheimer's disease	cytochrome c oxidase subunit 4	N/A
K02137	0.000133333	0.000421637	-1.32177	0.396248	-3.33572	0.000850791	0.002907	1.55696e-05	±	7.05843e-06	6.12846e-05	±	7.06618e-06	Human Diseases	Neurodegenerative diseases	Alzheimer's disease	F-type H+-transporting ATPase oligomycin sensitivity conferral protein	EC:3.6.3.14
K02126	0.000133333	0.000421637	-2.58169	0.322875	-7.99596	1.29e-15	5.34e-14	0.000209693	±	7.83128e-05	0.00177328	±	0.00024484	Human Diseases	Neurodegenerative diseases	Alzheimer's disease	F-type H+-transporting ATPase subunit a	EC:3.6.3.14
K02134	0.0001	0.000316228	-1.41162	0.400548	-3.52421	0.000424741	0.00158662	1.39133e-05	±	5.04029e-06	6.02908e-05	±	1.10193e-05	Human Diseases	Neurodegenerative diseases	Alzheimer's disease	F-type H+-transporting ATPase subunit delta	EC:3.6.3.14
K03950	0.000133333	0.000421637	-1.5899	0.497077	-3.19849	0.00138148	0.00436883	3.31268e-06	±	2.15961e-06	2.91516e-05	±	3.94056e-06	Human Diseases	Neurodegenerative diseases	Alzheimer's disease	NADH dehydrogenase (ubiquinone) 1 alpha subcomplex 6	EC:1.6.5.3 1.6.99.3
K03952	0.0002	0.000632456	-1.82137	0.49812	-3.6565	0.000255686	0.00102183	3.97522e-06	±	1.78393e-06	2.84891e-05	±	4.5179e-06	Human Diseases	Neurodegenerative diseases	Alzheimer's disease	NADH dehydrogenase (ubiquinone) 1 alpha subcomplex 8	EC:1.6.5.3 1.6.99.3
K03953	0.000466667	0.000773001	-1.1446	0.345912	-3.30894	0.000936512	0.0031481	5.30029e-05	±	1.67036e-05	0.000179216	±	1.89244e-05	Human Diseases	Neurodegenerative diseases	Alzheimer's disease	NADH dehydrogenase (ubiquinone) 1 alpha subcomplex 9	EC:1.6.5.3 1.6.99.3
K00415	0.0001	0.000316228	-2.14198	0.415933	-5.14982	2.61e-07	2.4e-06	9.60677e-06	±	4.07069e-06	8.11606e-05	±	1.9316e-05	Human Diseases	Neurodegenerative diseases	Alzheimer's disease	ubiquinol-cytochrome c reductase core subunit 2	N/A
K00417	0.000133333	0.000421637	-1.93209	0.498645	-3.87468	0.000106764	0.000481595	3.31268e-06	±	1.81443e-06	2.74952e-05	±	3.08097e-06	Human Diseases	Neurodegenerative diseases	Alzheimer's disease	ubiquinol-cytochrome c reductase subunit 7	N/A
K00418	0.0001	0.000316228	-1.40255	0.59175	-2.37017	0.0177798	0.0375768	1.65634e-06	±	9.07215e-07	1.22569e-05	±	2.94437e-06	Human Diseases	Neurodegenerative diseases	Alzheimer's disease	ubiquinol-cytochrome c reductase subunit 8	N/A
K11518	0.0001	0.000316228	-2.08592	0.379303	-5.49933	3.81e-08	4.41e-07	1.65634e-05	±	8.31477e-06	0.000120581	±	2.31141e-05	Human Diseases	Neurodegenerative diseases	Amyotrophic lateral sclerosis (ALS)	mitochondrial import receptor subunit TOM40	N/A
K04648	0.0002	0.000632456	-2.16826	0.322606	-6.72107	1.8e-11	4.29e-10	4.704e-05	±	1.5918e-05	0.000303773	±	5.33885e-05	Human Diseases	Neurodegenerative diseases	Huntington's disease	dynactin 1	N/A
K10426	0.00018	0.00038239	-1.19101	0.467743	-2.54628	0.0108877	0.0247455	1.19256e-05	±	5.47846e-06	3.90896e-05	±	1.12167e-05	Human Diseases	Neurodegenerative diseases	Huntington's disease	dynactin 4	N/A
K03878	0.0002	0.000632456	-1.22026	0.277685	-4.3944	1.11e-05	6.69e-05	0.000555536	±	0.00016722	0.00184185	±	0.000232083	Human Diseases	Neurodegenerative diseases	Parkinson's disease	NADH-ubiquinone oxidoreductase chain 1	EC:1.6.5.3
K03880	0.00016	0.000505964	-2.40465	0.316147	-7.60613	2.82e-14	1.02e-12	0.000129857	±	4.64147e-05	0.00101865	±	0.000164305	Human Diseases	Neurodegenerative diseases	Parkinson's disease	NADH-ubiquinone oxidoreductase chain 3	EC:1.6.5.3
K03882	0.000133333	0.000421637	-2.65295	0.335875	-7.89862	2.82e-15	1.12e-13	0.000100374	±	4.14898e-05	0.000939476	±	0.000144467	Human Diseases	Neurodegenerative diseases	Parkinson's disease	NADH-ubiquinone oxidoreductase chain 4L	EC:1.6.5.3
K03884	0.000266667	0.000562183	-2.23474	0.541019	-4.13061	3.62e-05	0.000186559	0.000109981	±	6.07013e-05	0.000854009	±	0.000134805	Human Diseases	Neurodegenerative diseases	Parkinson's disease	NADH-ubiquinone oxidoreductase chain 6	EC:1.6.5.3
K00814	0.000133333	0.000421637	-2.50275	0.28581	-8.7567	2.01e-18	1.03e-16	0.000128532	±	4.13443e-05	0.00105277	±	9.51388e-05	Metabolism	Amino acid metabolism	Alanine, aspartate and glutamate metabolism	glutamic-pyruvic transaminase	EC:2.6.1.2
K14454	0.0002	0.000632456	-1.17413	0.308376	-3.80746	0.000140403	0.000605941	7.61917e-05	±	2.06744e-05	0.000252426	±	4.86909e-05	Metabolism	Amino acid metabolism	Alanine, aspartate and glutamate metabolism	glutamic-oxaloacetic transaminase	EC:2.6.1.1
K14455	0.000133333	0.000421637	-0.939296	0.270217	-3.47608	0.000508803	0.0018634	0.000139795	±	4.20548e-05	0.000386259	±	4.57204e-05	Metabolism	Amino acid metabolism	Alanine, aspartate and glutamate metabolism	aspartate aminotransferase, mitochondrial	EC:2.6.1.1
K01914	0.0001	0.000316228	-0.841586	0.200064	-4.20658	2.59e-05	0.000138841	0.000850365	±	6.25158e-05	0.00229635	±	0.000101458	Metabolism	Amino acid metabolism	Alanine, aspartate and glutamate metabolism	aspartate--ammonia ligase	EC:6.3.1.1
K00618	0.000133333	0.000421637	-2.63141	0.419194	-6.27731	3.44e-10	6.53e-09	6.29409e-06	±	1.51806e-06	7.95044e-05	±	1.67446e-05	Metabolism	Amino acid metabolism	Arginine and proline metabolism	amino-acid N-acetyltransferase	EC:2.3.1.1
K00673	0.000333333	0.000720082	-0.435655	0.165599	-2.63079	0.00851878	0.0200961	0.00312121	±	0.000266576	0.00626395	±	0.000160774	Metabolism	Amino acid metabolism	Arginine and proline metabolism	arginine N-succinyltransferase	EC:2.3.1.109
K10793	0.000333333	0.000544331	-2.20959	0.463834	-4.76374	1.9e-06	1.39e-05	4.63775e-06	±	1.91735e-06	5.10153e-05	±	7.59753e-06	Metabolism	Amino acid metabolism	Arginine and proline metabolism	D-proline reductase (dithiol) PrdA	EC:1.21.4.1
K12659	0.0001	0.000316228	-1.5882	0.279534	-5.68161	1.33e-08	1.76e-07	0.000148739	±	4.20313e-05	0.000637029	±	9.86944e-05	Metabolism	Amino acid metabolism	Arginine and proline metabolism	N-acetyl-gamma-glutamyl-phosphate reductase / acetylglutamate kinase	EC:1.2.1.38 2.7.2.8
K01484	0.0002	0.000421637	-0.418951	0.168353	-2.48853	0.0128273	0.028383	0.003101	±	0.000276832	0.00604134	±	0.000346786	Metabolism	Amino acid metabolism	Arginine and proline metabolism	succinylarginine dihydrolase	EC:3.5.3.23
K01762	0.000133333	0.000421637	-1.68735	0.46142	-3.65686	0.000255324	0.00102111	5.63155e-06	±	2.00136e-06	3.84271e-05	±	7.09331e-06	Metabolism	Amino acid metabolism	Cysteine and methionine metabolism	1-aminocyclopropane-1-carboxylate synthase	EC:4.4.1.14
K08966	0.000233333	0.000498145	-2.25832	0.308749	-7.31443	2.58e-13	8.19e-12	8.41421e-05	±	1.48647e-05	0.000639016	±	8.92049e-05	Metabolism	Amino acid metabolism	Cysteine and methionine metabolism	2-hydroxy-3-keto-5-methylthiopentenyl-1-phosphate phosphatase	EC:3.1.3.87
K08965	0.0002	0.000632456	-1.70432	0.277188	-6.14862	7.82e-10	1.38e-08	0.000148739	±	2.33855e-05	0.00074204	±	0.000104004	Metabolism	Amino acid metabolism	Cysteine and methionine metabolism	2,3-diketo-5-methylthiopentyl-1-phosphate enolase	EC:5.3.2.5
K05933	0.000333333	0.000720082	-2.63361	0.453432	-5.80817	6.32e-09	9.03e-08	4.63775e-06	±	9.65804e-07	6.9235e-05	±	1.89461e-05	Metabolism	Amino acid metabolism	Cysteine and methionine metabolism	aminocyclopropanecarboxylate oxidase	EC:1.14.17.4
K08969	0.000133333	0.000421637	-1.2238	0.24596	-4.9756	6.5e-07	5.39e-06	0.00107762	±	0.000208067	0.00370292	±	0.00034245	Metabolism	Amino acid metabolism	Cysteine and methionine metabolism	aminotransferase	EC:2.6.1.-
K00832	0.000133333	0.000421637	-0.463769	0.193417	-2.39778	0.016495	0.0353005	0.00503958	±	0.000917808	0.0098804	±	0.000706891	Metabolism	Amino acid metabolism	Cysteine and methionine metabolism	aromatic-amino-acid transaminase	EC:2.6.1.57
K01663	0.000133333	0.000421637	-0.670253	0.198788	-3.3717	0.000747056	0.00259525	0.00035015	±	5.31078e-05	0.000815913	±	6.72514e-05	Metabolism	Amino acid metabolism	Histidine metabolism	glutamine amidotransferase / cyclase	EC:2.4.2.- 4.1.3.-
K02594	0.000133333	0.000421637	-1.66378	0.21417	-7.7685	7.94e-15	3.01e-13	0.00129857	±	0.000190508	0.00608341	±	0.000367949	Metabolism	Amino acid metabolism	Lysine biosynthesis	homocitrate synthase NifV	EC:2.3.3.14
K05823	0.0001	0.000316228	-2.08284	0.289066	-7.2054	5.79e-13	1.76e-11	0.000169278	±	2.92351e-05	0.00111604	±	0.000173244	Metabolism	Amino acid metabolism	Lysine biosynthesis	N-acetyldiaminopimelate deacetylase	EC:3.5.1.47
K00293	0.000133333	0.000421637	-0.776422	0.298404	-2.60191	0.00927051	0.0215684	0.000232219	±	6.87079e-05	0.000546593	±	7.63751e-05	Metabolism	Amino acid metabolism	Lysine biosynthesis	saccharopine dehydrogenase (NADP+, L-glutamate forming)	EC:1.5.1.10
K05822	0.000133333	0.000421637	-0.813145	0.218972	-3.71347	0.000204437	0.000840998	0.000300129	±	3.02453e-05	0.00077583	±	6.1306e-05	Metabolism	Amino acid metabolism	Lysine biosynthesis	tetrahydrodipicolinate N-acetyltransferase	EC:2.3.1.89
K02554	0.000133333	0.000421637	-0.67776	0.17322	-3.91271	9.13e-05	0.000418417	0.00112896	±	0.000148804	0.00257428	±	0.000124878	Metabolism	Amino acid metabolism	Phenylalanine metabolism	2-keto-4-pentenoate hydratase	EC:4.2.1.80
K10437	0.000333333	0.000720082	-1.90562	0.56657	-3.36343	0.000769802	0.00266273	3.14705e-05	±	1.76694e-05	0.000204061	±	4.95532e-05	Metabolism	Amino acid metabolism	Phenylalanine metabolism	phenylacetate 2-hydroxylase	EC:1.14.13.-
K03785	0.000266667	0.000562183	-1.49038	0.212333	-7.01908	2.23e-12	6.14e-11	0.000185179	±	2.45865e-05	0.000763573	±	6.35525e-05	Metabolism	Amino acid metabolism	Phenylalanine, tyrosine and tryptophan biosynthesis	3-dehydroquinate dehydratase I	EC:4.2.1.10
K06209	0.000266667	0.000562183	-2.17123	0.360264	-6.02679	1.67e-09	2.7e-08	4.5715e-05	±	1.02853e-05	0.000355451	±	6.73555e-05	Metabolism	Amino acid metabolism	Phenylalanine, tyrosine and tryptophan biosynthesis	chorismate mutase	EC:5.4.99.5
K13830	0.0002	0.000632456	-0.993235	0.208877	-4.75511	1.98e-06	1.45e-05	0.000442574	±	8.14093e-05	0.00125319	±	0.000127914	Metabolism	Amino acid metabolism	Phenylalanine, tyrosine and tryptophan biosynthesis	pentafunctional AROM polypeptide	EC:4.2.3.4 4.2.1.10 1.1.1.25 2.7.1.71 2.5.1.19
K00211	0.000266667	0.000843274	-1.50959	0.383853	-3.93275	8.4e-05	0.000388195	4.37275e-05	±	1.97557e-05	0.00018551	±	3.17266e-05	Metabolism	Amino acid metabolism	Phenylalanine, tyrosine and tryptophan biosynthesis	prephenate dehydrogenase (NADP+)	EC:1.3.1.13
K09484	0.000333333	0.000720082	-2.53311	0.460237	-5.50393	3.71e-08	4.31e-07	3.97522e-06	±	8.44571e-07	4.80339e-05	±	8.88886e-06	Metabolism	Amino acid metabolism	Phenylalanine, tyrosine and tryptophan biosynthesis	quinate dehydrogenase	EC:1.1.1.24
K11817	0.000333333	0.000720082	-2.25185	0.404072	-5.5729	2.51e-08	3.01e-07	1.45758e-05	±	7.50672e-06	0.000116938	±	1.24016e-05	Metabolism	Amino acid metabolism	Tryptophan metabolism	indole-3-acetaldehyde oxidase	EC:1.2.3.7
K00455	0.0001	0.000316228	-1.05195	0.225234	-4.6705	3e-06	2.09e-05	0.000701295	±	8.87845e-05	0.00221353	±	0.000154795	Metabolism	Amino acid metabolism	Tyrosine metabolism	3,4-dihydroxyphenylacetate 2,3-dioxygenase	EC:1.13.11.15
K04072	0.000133333	0.000421637	-0.840206	0.179468	-4.68165	2.85e-06	1.99e-05	0.00443402	±	0.000204091	0.0119594	±	0.000441181	Metabolism	Amino acid metabolism	Tyrosine metabolism	acetaldehyde dehydrogenase / alcohol dehydrogenase	EC:1.2.1.10 1.1.1.1
K00835	0.0004	0.000843274	-1.76745	0.298467	-5.92176	3.19e-09	4.83e-08	5.39967e-05	±	1.7736e-05	0.000264352	±	1.17774e-05	Metabolism	Amino acid metabolism	Valine, leucine and isoleucine biosynthesis	valine--pyruvate aminotransferase	EC:2.6.1.66
K00186	0.000133333	0.000421637	-1.20292	0.210085	-5.72585	1.03e-08	1.4e-07	0.00125087	±	7.83773e-05	0.00441017	±	0.000325376	Metabolism	Amino acid metabolism	Valine, leucine and isoleucine degradation	2-oxoisovalerate ferredoxin oxidoreductase, alpha subunit	EC:1.2.7.7
K00187	0.0001	0.000316228	-1.18441	0.204769	-5.78414	7.29e-09	1.03e-07	0.00131778	±	7.25652e-05	0.0045079	±	0.00030491	Metabolism	Amino acid metabolism	Valine, leucine and isoleucine degradation	2-oxoisovalerate ferredoxin oxidoreductase, beta subunit	EC:1.2.7.7
K13225	0.0002	0.000632456	-1.55918	0.687572	-2.26766	0.0233499	0.0476256	0	±	0	7.61916e-06	±	1.12338e-06	Metabolism	Biosynthesis of other secondary metabolites	Benzoxazinoid biosynthesis	cytochrome P450, family 71, subfamily C, polypeptide 1 (3-hydroxyindolin-2-one monooxygenase)	EC:1.14.13.139
K13228	0.0001	0.000316228	-2.0113	0.657988	-3.05675	0.00223752	0.00657881	0	±	0	1.06006e-05	±	1.62288e-06	Metabolism	Biosynthesis of other secondary metabolites	Benzoxazinoid biosynthesis	UDP-glucosyltransferase BX9	EC:2.4.1.202
K02352	0.000133333	0.000421637	-0.862134	0.28677	-3.00636	0.00264396	0.00755591	7.2879e-05	±	1.84962e-05	0.000186504	±	2.20959e-05	Metabolism	Biosynthesis of other secondary metabolites	beta-Lactam resistance	drp35	N/A
K08695	0.000266667	0.000562183	-4.00215	0.558917	-7.16055	8.04e-13	2.41e-11	3.31268e-07	±	3.31268e-07	5.49905e-05	±	9.3021e-06	Metabolism	Biosynthesis of other secondary metabolites	Flavonoid biosynthesis	anthocyanidin reductase	EC:1.3.1.77
K05280	0.000333333	0.000720082	-2.5635	0.516331	-4.96484	6.88e-07	5.66e-06	2.98141e-06	±	1.32507e-06	4.10773e-05	±	1.03226e-05	Metabolism	Biosynthesis of other secondary metabolites	Flavonoid biosynthesis	flavonoid 3'-monooxygenase	EC:1.14.13.21
K05278	0.0001	0.000316228	-2.43607	0.65273	-3.73213	0.000189867	0.000791514	3.31268e-07	±	3.31268e-07	1.55696e-05	±	4.52396e-06	Metabolism	Biosynthesis of other secondary metabolites	Flavonoid biosynthesis	flavonol synthase	EC:1.14.11.23
K13027	0.000266667	0.000562183	-3.38614	0.578013	-5.85825	4.68e-09	6.88e-08	3.31268e-07	±	3.31268e-07	3.31268e-05	±	3.22881e-06	Metabolism	Biosynthesis of other secondary metabolites	Glucosinolate biosynthesis	tyrosine N-monooxygenase	EC:1.14.13.41
K09755	0.0001	0.000316228	-1.19298	0.476762	-2.50226	0.0123405	0.0274794	4.63775e-06	±	1.42484e-06	2.352e-05	±	3.07206e-06	Metabolism	Biosynthesis of other secondary metabolites	Phenylpropanoid biosynthesis	ferulate-5-hydroxylase	EC:1.14.-.-
K01233	0.0001	0.000316228	-0.810459	0.18741	-4.32452	1.53e-05	8.8e-05	0.000356444	±	3.16027e-05	0.000934839	±	5.83671e-05	Metabolism	Carbohydrate metabolism	Amino sugar and nucleotide sugar metabolism	chitosanase	EC:3.2.1.132
K00884	0.0002	0.000632456	-0.430885	0.178303	-2.41659	0.0156668	0.0337861	0.000485308	±	7.11744e-05	0.000920594	±	3.61651e-05	Metabolism	Carbohydrate metabolism	Amino sugar and nucleotide sugar metabolism	N-acetylglucosamine kinase	EC:2.7.1.59
K12450	0.000333333	0.000720082	-1.18753	0.258003	-4.60276	4.17e-06	2.79e-05	5.83032e-05	±	9.36089e-06	0.000194123	±	2.36828e-05	Metabolism	Carbohydrate metabolism	Amino sugar and nucleotide sugar metabolism	UDP-glucose 4,6-dehydratase	EC:4.2.1.76
K03476	0.000133333	0.000421637	-1.69364	0.358517	-4.72401	2.31e-06	1.66e-05	1.72259e-05	±	2.7014e-06	9.40802e-05	±	1.91406e-05	Metabolism	Carbohydrate metabolism	Ascorbate and aldarate metabolism	L-ascorbate 6-phosphate lactonase	EC:3.1.1.-
K00434	0.000133333	0.000421637	-0.882586	0.329099	-2.68182	0.00732219	0.0176875	3.01454e-05	±	9.06308e-06	7.98355e-05	±	6.31576e-06	Metabolism	Carbohydrate metabolism	Ascorbate and aldarate metabolism	L-ascorbate peroxidase	EC:1.11.1.11
K00225	0.000133333	0.000421637	-2.95549	0.610229	-4.84324	1.28e-06	9.82e-06	6.62536e-07	±	6.62536e-07	2.28575e-05	±	3.60611e-06	Metabolism	Carbohydrate metabolism	Ascorbate and aldarate metabolism	L-galactono-1,4-lactone dehydrogenase	EC:1.3.2.3
K03077	0.000466667	0.000996289	-0.524171	0.184719	-2.83766	0.00454449	0.011907	0.000656242	±	8.45486e-05	0.00139099	±	7.66001e-05	Metabolism	Carbohydrate metabolism	Ascorbate and aldarate metabolism	L-ribulose-5-phosphate 4-epimerase	EC:5.1.3.4
K00043	0.0002	0.000421637	-0.536203	0.192818	-2.78087	0.00542131	0.0137919	0.000401828	±	6.11583e-05	0.000834464	±	7.28459e-05	Metabolism	Carbohydrate metabolism	Butanoate metabolism	4-hydroxybutyrate dehydrogenase	EC:1.1.1.61
K00929	0.000133333	0.000421637	-3.42066	0.268687	-12.731	3.98e-37	4.13e-35	0.000146752	±	3.24516e-05	0.00251896	±	0.000295515	Metabolism	Carbohydrate metabolism	Butanoate metabolism	butyrate kinase	EC:2.7.2.7
K01615	0.0001	0.000316228	-1.26512	0.351138	-3.60291	0.000314674	0.00121765	6.36035e-05	±	2.29485e-05	0.000230563	±	2.26101e-05	Metabolism	Carbohydrate metabolism	Butanoate metabolism	glutaconyl-CoA decarboxylase	EC:4.1.1.70
K00176	0.0001	0.000316228	-0.777883	0.226439	-3.43528	0.000591945	0.00212215	0.000578063	±	4.63242e-05	0.00148938	±	0.000153935	Metabolism	Carbohydrate metabolism	Citrate cycle (TCA cycle)	2-oxoglutarate ferredoxin oxidoreductase subunit delta	EC:1.2.7.3
K00177	0.000266667	0.000562183	-1.2317	0.2165	-5.68917	1.28e-08	1.69e-07	0.000674462	±	7.71496e-05	0.00235366	±	0.000218837	Metabolism	Carbohydrate metabolism	Citrate cycle (TCA cycle)	2-oxoglutarate ferredoxin oxidoreductase subunit gamma	EC:1.2.7.3
K01682	0.000566667	0.000770602	-2.35189	0.271666	-8.65727	4.83e-18	2.38e-16	0.00132772	±	0.000399812	0.00961638	±	0.000763847	Metabolism	Carbohydrate metabolism	Citrate cycle (TCA cycle)	aconitate hydratase 2 / 2-methylisocitrate dehydratase	EC:4.2.1.3 4.2.1.99
K00026	0.000133333	0.000421637	-1.84494	0.334461	-5.51615	3.47e-08	4.06e-07	7.88418e-05	±	2.67262e-05	0.000395865	±	7.83486e-05	Metabolism	Carbohydrate metabolism	Citrate cycle (TCA cycle)	malate dehydrogenase	EC:1.1.1.37
K00846	0.0002	0.000632456	-1.69899	0.422924	-4.01724	5.89e-05	0.000284624	8.2817e-06	±	1.73718e-06	4.86964e-05	±	9.83538e-06	Metabolism	Carbohydrate metabolism	Fructose and mannose metabolism	ketohexokinase	EC:2.7.1.3
K00045	0.0002	0.000632456	-0.495464	0.209649	-2.36331	0.0181127	0.0382229	0.00428429	±	0.000297787	0.00921886	±	0.000300169	Metabolism	Carbohydrate metabolism	Fructose and mannose metabolism	mannitol 2-dehydrogenase	EC:1.1.1.67
K00009	0.000133333	0.000421637	-1.67288	0.232181	-7.20509	5.8e-13	1.76e-11	0.000100043	±	1.26967e-05	0.000480339	±	2.82308e-05	Metabolism	Carbohydrate metabolism	Fructose and mannose metabolism	mannitol-1-phosphate 5-dehydrogenase	EC:1.1.1.17
K00883	0.000133333	0.000421637	-0.613665	0.184415	-3.32763	0.000875895	0.00298099	0.0011061	±	0.000205543	0.00239242	±	0.000136983	Metabolism	Carbohydrate metabolism	Galactose metabolism	2-dehydro-3-deoxygalactonokinase	EC:2.7.1.58
K01193	0.0002	0.000632456	-0.525029	0.163907	-3.20321	0.00135904	0.00431736	0.00214297	±	0.000256144	0.00446483	±	0.000167441	Metabolism	Carbohydrate metabolism	Galactose metabolism	beta-fructofuranosidase	EC:3.2.1.26
K12111	0.000366667	0.000597319	-0.996787	0.188819	-5.27906	1.3e-07	1.3e-06	0.000208036	±	1.32673e-05	0.000619471	±	2.81725e-05	Metabolism	Carbohydrate metabolism	Galactose metabolism	evolved beta-galactosidase subunit alpha	EC:3.2.1.23
K01182	0.000333333	0.000720082	-0.604626	0.198464	-3.04653	0.00231498	0.00675696	0.00337363	±	0.000152854	0.00780931	±	0.000388667	Metabolism	Carbohydrate metabolism	Galactose metabolism	oligo-1,6-glucosidase	EC:3.2.1.10
K00918	0.000133333	0.000421637	-1.01083	0.414879	-2.43645	0.0148324	0.0321598	9.27551e-06	±	2.06877e-06	2.94829e-05	±	4.81195e-06	Metabolism	Carbohydrate metabolism	Glycolysis / Gluconeogenesis	ADP-dependent phosphofructokinase/glucokinase	EC:2.7.1.146 2.7.1.147
K03738	0.000533333	0.00074037	-0.846713	0.199037	-4.25406	2.1e-05	0.000115827	0.012724	±	0.00161995	0.0333603	±	0.00190096	Metabolism	Carbohydrate metabolism	Glycolysis / Gluconeogenesis	aldehyde:ferredoxin oxidoreductase	EC:1.2.7.5
K01572	0.000133333	0.000421637	-1.18745	0.240499	-4.93743	7.92e-07	6.4e-06	0.000516778	±	6.51408e-05	0.00175771	±	0.000188135	Metabolism	Carbohydrate metabolism	Glycolysis / Gluconeogenesis	oxaloacetate decarboxylase, beta subunit	EC:4.1.1.3
K05344	0.00016	0.000505964	-1.01021	0.360487	-2.80235	0.00507325	0.0130605	2.7164e-05	±	7.56497e-06	9.07674e-05	±	1.02559e-05	Metabolism	Carbohydrate metabolism	Glycolysis / Gluconeogenesis	glucose-1-phosphate phosphodismutase	EC:2.7.1.41
K00172	0.000233333	0.000498145	-0.767085	0.234926	-3.26521	0.00109382	0.00360343	0.00206678	±	0.000164495	0.00540133	±	0.000388297	Metabolism	Carbohydrate metabolism	Glycolysis / Gluconeogenesis	pyruvate ferredoxin oxidoreductase, gamma subunit	EC:1.2.7.1
K00125	0.0002	0.000632456	-2.5604	0.641303	-3.99249	6.54e-05	0.000312271	1.32507e-06	±	8.11437e-07	1.8551e-05	±	5.08904e-06	Metabolism	Carbohydrate metabolism	Glyoxylate and dicarboxylate metabolism	formate dehydrogenase, beta subunit	EC:1.2.1.2
K01771	0.000133333	0.000421637	-0.663012	0.259602	-2.55395	0.0106508	0.0242859	7.75168e-05	±	1.12266e-05	0.000170272	±	2.75839e-05	Metabolism	Carbohydrate metabolism	Inositol phosphate metabolism	1-phosphatidylinositol phosphodiesterase	EC:4.6.1.13
K03339	0.0001	0.000316228	-2.09315	0.374874	-5.58361	2.36e-08	2.87e-07	1.22569e-05	±	1.62287e-06	9.17614e-05	±	1.37247e-05	Metabolism	Carbohydrate metabolism	Inositol phosphate metabolism	6-phospho-5-dehydro-2-deoxy-D-gluconate aldolase	EC:4.1.2.29
K00007	0.000133333	0.000421637	-1.36016	0.251603	-5.40599	6.45e-08	6.94e-07	0.000380296	±	9.40601e-05	0.00138768	±	0.000116297	Metabolism	Carbohydrate metabolism	Pentose and glucuronate interconversions	D-arabinitol 4-dehydrogenase	EC:1.1.1.11
K14275	0.000266667	0.000843274	-0.984484	0.308928	-3.18677	0.00143871	0.00452431	5.49905e-05	±	9.91595e-06	0.000168615	±	3.5001e-05	Metabolism	Carbohydrate metabolism	Pentose and glucuronate interconversions	D-xylonate dehydratase	N/A
K05351	0.000133333	0.000421637	-1.37935	0.196908	-7.00507	2.47e-12	6.75e-11	0.000628415	±	0.00010592	0.00235697	±	0.000134045	Metabolism	Carbohydrate metabolism	Pentose and glucuronate interconversions	D-xylulose reductase	EC:1.1.1.9
K00041	0.000213333	0.000466984	-0.763439	0.210275	-3.63067	0.000282687	0.00111308	0.000839765	±	0.000194574	0.00196343	±	0.000104615	Metabolism	Carbohydrate metabolism	Pentose and glucuronate interconversions	tagaturonate reductase	EC:1.1.1.58
K13812	0.000333333	0.0007698	-0.568428	0.199878	-2.84387	0.00445695	0.011705	0.000342862	±	5.59858e-05	0.00076026	±	4.53304e-05	Metabolism	Carbohydrate metabolism	Pentose phosphate pathway	bifunctional enzyme Fae/Hps	EC:4.3.-.- 4.1.2.43
K03416	0.000133333	0.000421637	-0.854399	0.279047	-3.06185	0.00219975	0.00649158	0.000431974	±	5.67243e-05	0.00121211	±	0.000210754	Metabolism	Carbohydrate metabolism	Propanoate metabolism	methylmalonyl-CoA carboxyltransferase	EC:2.1.3.1
K11264	0.000433333	0.000737865	-1.26131	0.221828	-5.68598	1.3e-08	1.72e-07	0.000608871	±	3.16902e-05	0.00229933	±	0.000110531	Metabolism	Carbohydrate metabolism	Propanoate metabolism	methylmalonyl-CoA decarboxylase	EC:4.1.1.41
K01605	0.0001	0.000316228	-1.96733	0.310417	-6.33769	2.33e-10	4.59e-09	3.2133e-05	±	3.72585e-06	0.000218968	±	2.8223e-05	Metabolism	Carbohydrate Metabolism	Propanoate metabolism	methylmalonyl-CoA decarboxylase alpha chain	EC:4.1.1.41
K01067	0.000133333	0.000421637	-1.04009	0.206893	-5.02721	4.98e-07	4.22e-06	0.0032345	±	8.01049e-05	0.0101361	±	0.000810247	Metabolism	Carbohydrate metabolism	Pyruvate metabolism	acetyl-CoA hydrolase	EC:3.1.2.1
K13788	0.000133333	0.000421637	-0.992891	0.186578	-5.32158	1.03e-07	1.04e-06	0.00308709	±	0.00034717	0.0089131	±	0.000648271	Metabolism	Carbohydrate metabolism	Pyruvate metabolism	phosphate acetyltransferase	EC:2.3.1.8
K05341	0.0002	0.000632456	-0.888722	0.171732	-5.17505	2.28e-07	2.12e-06	0.00137344	±	0.00012219	0.00370689	±	0.000202708	Metabolism	Carbohydrate metabolism	Starch and sucrose metabolism	amylosucrase	EC:2.4.1.4
K01225	0.000133333	0.000421637	-0.650919	0.199344	-3.2653	0.00109347	0.00360343	0.00105244	±	0.000130187	0.002353	±	0.000222375	Metabolism	Carbohydrate metabolism	Starch and sucrose metabolism	cellulose 1,4-beta-cellobiosidase	EC:3.2.1.91
K01199	0.000133333	0.000421637	-0.759047	0.231873	-3.27354	0.00106209	0.00351751	0.00015934	±	2.75242e-05	0.000380296	±	4.38903e-05	Metabolism	Carbohydrate metabolism	Starch and sucrose metabolism	glucan endo-1,3-beta-D-glucosidase	EC:3.2.1.39
K01196	0.000133333	0.000421637	-1.71529	0.337326	-5.08498	3.68e-07	3.22e-06	0.000157684	±	6.46065e-05	0.000732102	±	0.000123409	Metabolism	Carbohydrate metabolism	Starch and sucrose metabolism	glycogen debranching enzyme	EC:2.4.1.25 3.2.1.33
K00690	0.000133333	0.000421637	-0.930286	0.157037	-5.92399	3.14e-09	4.8e-08	0.00134097	±	0.000112615	0.00372113	±	0.000137007	Metabolism	Carbohydrate metabolism	Starch and sucrose metabolism	sucrose phosphorylase	EC:2.4.1.7
K00695	0.0001	0.000316228	-2.22235	0.256088	-8.67807	4.03e-18	2e-16	0.000103356	±	1.83966e-05	0.00072879	±	7.7922e-05	Metabolism	Carbohydrate metabolism	Starch and sucrose metabolism	sucrose synthase	EC:2.4.1.13
K01226	0.000333333	0.000720082	-1.21933	0.231808	-5.26009	1.44e-07	1.42e-06	0.000470069	±	6.49476e-05	0.00160367	±	0.00018602	Metabolism	Carbohydrate metabolism	Starch and sucrose metabolism	trehalose-6-phosphate hydrolase	EC:3.2.1.93
K14468	0.000133333	0.000421637	-2.0833	0.331153	-6.29105	3.15e-10	6.08e-09	1.68947e-05	±	5.08904e-06	0.000110644	±	1.18333e-05	Metabolism	Energy metabolism	Carbon fixation pathways in prokaryotes	malonyl-CoA reductase / 3-hydroxypropionate dehydrogenase (NADP+)	EC:1.2.1.75 1.1.1.298
K14471	0.000133333	0.000421637	-0.506109	0.215973	-2.34338	0.0191098	0.0400854	0.000605558	±	7.67112e-05	0.00126743	±	0.000101632	Metabolism	Energy metabolism	Carbon fixation pathways in prokaryotes	succinyl-CoA:(S)- malate CoA transferase subunit A	EC:2.8.3.-
K00193	0.0001	0.000316228	-3.08043	0.627857	-4.90627	9.28e-07	7.36e-06	3.31268e-07	±	3.31268e-07	2.81578e-05	±	9.51496e-06	Metabolism	Energy metabolism	Methane metabolism	acetyl-CoA decarbonylase/synthase complex subunit beta	EC:2.3.1.-
K00194	0.0001	0.000316228	-2.79292	0.368155	-7.58625	3.29e-14	1.17e-12	2.28575e-05	±	3.82754e-06	0.000249776	±	6.72593e-05	Metabolism	Energy metabolism	Methane metabolism	acetyl-CoA decarbonylase/synthase complex subunit delta	EC:2.1.1.245
K00197	0.000133333	0.000421637	-3.66533	0.337476	-10.861	1.77e-27	1.42e-25	2.88203e-05	±	3.57555e-06	0.000669162	±	0.000137041	Metabolism	Energy metabolism	Methane metabolism	acetyl-CoA decarbonylase/synthase complex subunit gamma	EC:2.1.1.245
K14138	0.000333333	0.00105409	-3.32355	0.337	-9.86219	6.07e-23	4.05e-21	5.69781e-05	±	7.07783e-06	0.000952064	±	0.000256841	Metabolism	Energy metabolism	Methane metabolism	carbon monoxide dehydrogenase / acetyl-CoA synthase subunit alpha	EC:1.2.7.4 1.2.99.2 2.3.1.169
K00190	0.000266667	0.000562183	-3.13784	0.401043	-7.8242	5.11e-15	1.99e-13	9.27552e-06	±	2.19739e-06	0.000154371	±	3.11347e-05	Metabolism	Energy metabolism	Methane metabolism	carbon monoxide dehydrogenase / acetyl-CoA synthase subunit beta	EC:1.2.7.4 1.2.99.2 2.3.1.169
K00198	0.000266667	0.000562183	-4.38561	0.251261	-17.4544	3.19e-68	5.58e-66	9.67303e-05	±	1.43978e-05	0.00328916	±	0.000300444	Metabolism	Energy metabolism	Methane metabolism	carbon-monoxide dehydrogenase catalytic subunit	EC:1.2.99.2
K00440	0.000433333	0.00106632	-3.37238	0.602555	-5.59681	2.18e-08	2.72e-07	1.65634e-06	±	1.28299e-06	3.41206e-05	±	8.9289e-06	Metabolism	Energy metabolism	Methane metabolism	coenzyme F420 hydrogenase alpha subunit	EC:1.12.98.1
K14087	0.0002	0.000632456	-3.17913	0.320421	-9.92171	3.35e-23	2.35e-21	1.25882e-05	±	2.00137e-06	0.000211681	±	1.79879e-05	Metabolism	Energy metabolism	Methane metabolism	ech hydrogenase subunit B	N/A
K14089	0.000133333	0.000421637	-1.76111	0.510893	-3.44711	0.000566609	0.0020457	2.65014e-06	±	8.44571e-07	2.61702e-05	±	3.37015e-06	Metabolism	Energy metabolism	Methane metabolism	ech hydrogenase subunit D	N/A
K14090	0.0001	0.000316228	-2.92968	0.259509	-11.2893	1.48e-29	1.32e-27	5.36654e-05	±	7.39997e-06	0.000611521	±	6.90922e-05	Metabolism	Energy metabolism	Methane metabolism	ech hydrogenase subunit E	N/A
K14091	0.000333333	0.000720082	-2.37595	0.657609	-3.61302	0.000302653	0.00118009	3.31268e-07	±	3.31268e-07	1.65634e-05	±	5.56788e-06	Metabolism	Energy metabolism	Methane metabolism	ech hydrogenase subunit F	N/A
K14122	0.000133333	0.000421637	-1.60533	0.539162	-2.97745	0.00290656	0.00816486	2.65014e-06	±	1.53603e-06	2.08699e-05	±	2.13404e-06	Metabolism	Energy metabolism	Methane metabolism	energy-converting hydrogenase B subunit M	N/A
K00532	0.0001	0.000316228	-3.08248	0.305729	-10.0824	6.61e-24	4.75e-22	1.55696e-05	±	1.34562e-06	0.000256733	±	2.85929e-05	Metabolism	Energy metabolism	Methane metabolism	ferredoxin hydrogenase	EC:1.12.7.2
K06441	0.0002	0.000632456	-3.99435	0.445619	-8.96359	3.14e-19	1.69e-17	3.31268e-06	±	1.73718e-06	0.000142445	±	3.2563e-05	Metabolism	Energy metabolism	Methane metabolism	ferredoxin hydrogenase gamma subunit	EC:1.12.7.2
K00205	0.000133333	0.000421637	-2.84695	0.625094	-4.55444	5.25e-06	3.44e-05	0	±	0	2.15324e-05	±	5.13198e-06	Metabolism	Energy metabolism	Methane metabolism	formylmethanofuran dehydrogenase subunit F	EC:1.2.99.5
K00402	0.000493333	0.000952813	-2.13866	0.672293	-3.18114	0.00146697	0.00459771	6.62536e-07	±	6.62536e-07	1.29195e-05	±	4.69653e-06	Metabolism	Energy metabolism	Methane metabolism	methyl-coenzyme M reductase gamma subunit	EC:2.8.4.1
K00319	0.000266667	0.000562183	-1.46389	0.62155	-2.35522	0.0185116	0.038962	1.65634e-06	±	5.23781e-07	1.3582e-05	±	5.32612e-06	Metabolism	Energy metabolism	Methane metabolism	methylenetetrahydromethanopterin dehydrogenase	EC:1.5.98.1
K00580	0.000133333	0.000421637	-2.22911	0.681787	-3.26951	0.00107735	0.00355544	0	±	0	1.32507e-05	±	6.17529e-06	Metabolism	Energy metabolism	Methane metabolism	tetrahydromethanopterin S-methyltransferase subunit D	EC:2.1.1.86
K00581	0.0001	0.000316228	-2.08464	0.655528	-3.1801	0.00147226	0.00460859	1.32507e-06	±	8.11437e-07	1.12631e-05	±	1.76849e-06	Metabolism	Energy metabolism	Methane metabolism	tetrahydromethanopterin S-methyltransferase subunit E	EC:2.1.1.86
K00584	0.0001	0.000316228	-2.66471	0.482619	-5.52136	3.36e-08	3.95e-07	2.98141e-06	±	1.21716e-06	4.9359e-05	±	7.56133e-06	Metabolism	Energy metabolism	Methane metabolism	tetrahydromethanopterin S-methyltransferase subunit H	EC:2.1.1.86
K14084	0.000233333	0.000498145	-0.651739	0.234229	-2.78248	0.0053945	0.0137361	0.000221618	±	2.05706e-05	0.000517109	±	4.32378e-05	Metabolism	Energy metabolism	Methane metabolism	trimethylamine corrinoid protein	N/A
K02593	0.000133333	0.000421637	-5.99424	0.339173	-17.6731	6.76e-70	1.31e-67	4.63776e-06	±	1.84443e-06	0.000757941	±	6.45773e-05	Metabolism	Energy Metabolism	Nitrogen metabolism	nitrogen fixation protein NifW	N/A
K02586	0.0004	0.000843274	-5.76293	0.261319	-22.0533	8.89e-108	4.98e-105	0.000134495	±	1.32549e-05	0.0125196	±	0.000918077	Metabolism	Energy metabolism	Nitrogen metabolism	nitrogenase molybdenum-iron protein alpha chain	EC:1.18.6.1
K02591	0.000233333	0.000498145	-5.91629	0.219216	-26.9884	2.02e-160	3.78e-157	0.000150396	±	1.72244e-05	0.0148017	±	0.00117908	Metabolism	Energy metabolism	Nitrogen metabolism	nitrogenase molybdenum-iron protein beta chain	EC:1.18.6.1
K02595	0.000133333	0.000421637	-5.73194	0.326627	-17.5489	6.07e-69	1.13e-66	7.2879e-06	±	8.44571e-07	0.000857322	±	0.000104613	Metabolism	Energy metabolism	Nitrogen metabolism	nitrogenase-stabilizing/protective protein	N/A
K02826	0.0002	0.000421637	-1.74175	0.258822	-6.72951	1.7e-11	4.08e-10	0.000194123	±	1.74223e-05	0.00102395	±	0.00011797	Metabolism	Energy metabolism	Oxidative phosphorylation	cytochrome aa3-600 menaquinol oxidase subunit II	EC:1.10.3.12
K02829	0.0002	0.000632456	-2.74129	0.394885	-6.94198	3.87e-12	1.03e-10	8.2817e-06	±	2.96295e-06	9.90492e-05	±	1.25533e-05	Metabolism	Energy metabolism	Oxidative phosphorylation	cytochrome aa3-600 menaquinol oxidase subunit IV	EC:1.10.3.12
K02140	0.000293333	0.000621587	-1.49285	0.546711	-2.73061	0.00632167	0.0156631	2.65014e-06	±	1.85924e-06	1.98761e-05	±	3.39449e-06	Metabolism	Energy metabolism	Oxidative phosphorylation	F-type H+-transporting ATPase subunit g	EC:3.6.3.14
K02141	0.0002	0.000421637	-2.87136	0.604995	-4.74609	2.07e-06	1.5e-05	1.65634e-06	±	1.04756e-06	2.18637e-05	±	2.63977e-06	Metabolism	Energy metabolism	Oxidative phosphorylation	F-type H+-transporting ATPase subunit h	EC:3.6.3.14
K06019	0.0002	0.000632456	-1.88686	0.264413	-7.13603	9.61e-13	2.85e-11	0.000189817	±	3.28298e-05	0.0010743	±	0.000144515	Metabolism	Energy metabolism	Oxidative phosphorylation	pyrophosphatase PpaX	EC:3.6.1.1
K05587	0.000513333	0.000728977	-0.743775	0.174213	-4.26934	1.96e-05	0.000109926	0.00163448	±	0.000132397	0.00404247	±	0.000195772	Metabolism	Energy metabolism	Oxidative phosphorylation	bidirectional [NiFe] hydrogenase diaphorase subunit	EC:1.6.5.3
K05588	0.000266667	0.000562183	-0.958082	0.198251	-4.83266	1.35e-06	1.03e-05	0.00235797	±	0.000129056	0.00701791	±	0.000321634	Metabolism	Energy metabolism	Oxidative phosphorylation	bidirectional [NiFe] hydrogenase diaphorase subunit	EC:1.6.5.3
K02634	0.000633333	0.00139177	-2.874	0.397842	-7.22399	5.05e-13	1.55e-11	9.93804e-06	±	4.15738e-06	0.000134826	±	2.41882e-05	Metabolism	Energy metabolism	Photosynthesis	apocytochrome f	N/A
K02640	0.0001	0.000316228	-1.41434	0.463347	-3.05244	0.00226992	0.0066601	5.96282e-06	±	3.21176e-06	3.04767e-05	±	4.64367e-06	Metabolism	Energy metabolism	Photosynthesis	cytochrome b6-f complex subunit 5	N/A
K02641	0.000133333	0.000421637	-0.538026	0.230133	-2.33789	0.0193931	0.040513	6.82412e-05	±	8.41968e-06	0.000148077	±	1.01916e-05	Metabolism	Energy metabolism	Photosynthesis	ferredoxin--NADP+ reductase	EC:1.18.1.2
K02704	0.000133333	0.000421637	-3.93443	0.453029	-8.68471	3.8e-18	1.9e-16	1.65634e-06	±	9.07215e-07	9.30863e-05	±	9.13839e-06	Metabolism	Energy metabolism	Photosynthesis	photosystem II CP47 chlorophyll apoprotein	N/A
K08901	0.0001	0.000316228	-1.96552	0.66135	-2.97198	0.0029589	0.00829526	3.31268e-07	±	3.31268e-07	1.02693e-05	±	1.42484e-06	Metabolism	Energy metabolism	Photosynthesis	photosystem II oxygen-evolving enhancer protein 3	N/A
K02706	0.0001	0.000316228	-1.01242	0.296695	-3.41232	0.000644118	0.00228147	5.00215e-05	±	7.20841e-06	0.000151058	±	2.11688e-05	Metabolism	Energy metabolism	Photosynthesis	photosystem II P680 reaction center D2 protein	N/A
K02714	0.000233333	0.000498145	-1.70736	0.493901	-3.45688	0.000546476	0.00198066	2.65014e-06	±	8.44571e-07	2.55077e-05	±	3.2542e-06	Metabolism	Energy metabolism	Photosynthesis	photosystem II PsbM protein	N/A
K02637	0.000133333	0.000421637	-0.823277	0.32942	-2.49917	0.0124483	0.0276976	2.31888e-05	±	4.59616e-06	6.26097e-05	±	5.45335e-06	Metabolism	Energy metabolism	Photosynthesis	cytochrome b6-f complex subunit 4	N/A
K05310	0.0002	0.000632456	-2.17275	0.332077	-6.54289	6.03e-11	1.33e-09	2.7164e-05	±	7.69084e-06	0.000186835	±	2.70313e-05	Metabolism	Glycan biosynthesis and metabolism	Glycosylphosphatidylinositol(GPI)-anchor biosynthesis	ethanolaminephosphotransferase	EC:2.7.-.-
K05289	0.0001	0.000316228	-2.26143	0.395729	-5.7146	1.1e-08	1.48e-07	2.28575e-05	±	7.86369e-06	0.000199092	±	5.21455e-05	Metabolism	Glycan biosynthesis and metabolism	Glycosylphosphatidylinositol(GPI)-anchor biosynthesis	glycosylphosphatidylinositol transamidase	N/A
K03434	0.0002	0.000632456	-1.01829	0.239675	-4.24862	2.15e-05	0.000118239	0.000104018	±	1.61134e-05	0.000306754	±	3.05476e-05	Metabolism	Glycan biosynthesis and metabolism	Glycosylphosphatidylinositol(GPI)-anchor biosynthesis	N-acetylglucosaminylphosphatidylinositol deacetylase	EC:3.5.1.89
K05286	0.000266667	0.000562183	-0.849945	0.281501	-3.01934	0.0025333	0.00728458	4.43899e-05	±	1.04546e-05	0.000117269	±	1.08664e-05	Metabolism	Glycan biosynthesis and metabolism	Glycosylphosphatidylinositol(GPI)-anchor biosynthesis	phosphatidylinositol glycan, class B	EC:2.4.1.-
K03859	0.000133333	0.000421637	-2.03	0.373598	-5.43363	5.52e-08	6.1e-07	9.93805e-06	±	2.86887e-06	6.26097e-05	±	7.48842e-06	Metabolism	Glycan biosynthesis and metabolism	Glycosylphosphatidylinositol(GPI)-anchor biosynthesis	phosphatidylinositol glycan, class C	N/A
K05284	0.0002	0.000632456	-1.88436	0.32493	-5.79927	6.66e-09	9.48e-08	3.47831e-05	±	1.1898e-05	0.000180872	±	2.16049e-05	Metabolism	Glycan biosynthesis and metabolism	Glycosylphosphatidylinositol(GPI)-anchor biosynthesis	phosphatidylinositol glycan, class M	EC:2.4.1.-
K03861	0.0001	0.000316228	-2.03885	0.437143	-4.66403	3.1e-06	2.14e-05	5.63156e-06	±	2.13405e-06	4.53837e-05	±	4.98555e-06	Metabolism	Glycan biosynthesis and metabolism	Glycosylphosphatidylinositol(GPI)-anchor biosynthesis	phosphatidylinositol glycan, class P	N/A
K05291	0.000133333	0.000421637	-2.36301	0.414791	-5.69688	1.22e-08	1.63e-07	8.2817e-06	±	3.88446e-06	8.01669e-05	±	1.46247e-05	Metabolism	Glycan biosynthesis and metabolism	Glycosylphosphatidylinositol(GPI)-anchor biosynthesis	phosphatidylinositol glycan, class S	N/A
K05292	0.000266667	0.000562183	-1.90165	0.347789	-5.46783	4.56e-08	5.13e-07	2.68327e-05	±	1.08538e-05	0.000159671	±	2.54431e-05	Metabolism	Glycan biosynthesis and metabolism	Glycosylphosphatidylinositol(GPI)-anchor biosynthesis	phosphatidylinositol glycan, class T	N/A
K05293	0.000233333	0.000498145	-2.1788	0.359812	-6.05538	1.4e-09	2.34e-08	1.45758e-05	±	5.40283e-06	0.000106006	±	1.61269e-05	Metabolism	Glycan biosynthesis and metabolism	Glycosylphosphatidylinositol(GPI)-anchor biosynthesis	phosphatidylinositol glycan, class U	N/A
K07542	0.000333333	0.000720082	-0.832911	0.325517	-2.55874	0.0105053	0.0239933	2.55076e-05	±	5.38247e-06	6.52597e-05	±	1.07035e-05	Metabolism	Glycan biosynthesis and metabolism	Glycosylphosphatidylinositol(GPI)-anchor biosynthesis	phosphatidylinositol glycan, class V	EC:2.4.1.-
K08098	0.000313333	0.000520256	-2.1934	0.389147	-5.63644	1.74e-08	2.23e-07	1.32507e-05	±	4.28732e-06	0.000101368	±	2.05039e-05	Metabolism	Glycan biosynthesis and metabolism	Glycosylphosphatidylinositol(GPI)-anchor biosynthesis	phosphatidylinositol glycan, class Z	EC:2.4.1.-
K03846	0.000233333	0.000498145	-2.33433	0.333933	-6.99042	2.74e-12	7.46e-11	3.51144e-05	±	1.17984e-05	0.000275284	±	5.16806e-05	Metabolism	Glycan biosynthesis and metabolism	N-Glycan biosynthesis	alpha-1,2-mannosyltransferase	EC:2.4.1.259 2.4.1.261
K03848	0.0002	0.000632456	-2.01189	0.336502	-5.97883	2.25e-09	3.57e-08	3.87584e-05	±	1.336e-05	0.000230231	±	4.40132e-05	Metabolism	Glycan biosynthesis and metabolism	N-Glycan biosynthesis	alpha-1,3-glucosyltransferase	EC:2.4.1.267
K03845	0.0001	0.000316228	-1.45033	0.342502	-4.23451	2.29e-05	0.000124568	2.48451e-05	±	8.2485e-06	0.000100706	±	1.63585e-05	Metabolism	Glycan biosynthesis and metabolism	N-Glycan biosynthesis	alpha-1,3-mannosyltransferase	EC:2.4.1.258
K03843	0.0003	0.000674949	-0.653626	0.22562	-2.89702	0.00376727	0.0101749	0.00014112	±	2.72738e-05	0.000312386	±	2.85574e-05	Metabolism	Glycan biosynthesis and metabolism	N-Glycan biosynthesis	alpha-1,3/alpha-1,6-mannosyltransferase	EC:2.4.1.132 2.4.1.257
K03847	0.000133333	0.000421637	-1.35718	0.356338	-3.80869	0.000139704	0.000603949	2.18637e-05	±	7.91586e-06	8.84486e-05	±	1.29851e-05	Metabolism	Glycan biosynthesis and metabolism	N-Glycan biosynthesis	alpha-1,6-mannosyltransferase	EC:2.4.1.260
K07432	0.0002	0.000632456	-1.52433	0.448513	-3.39864	0.000677212	0.00238663	6.62537e-06	±	2.34242e-06	3.24643e-05	±	4.43208e-06	Metabolism	Glycan biosynthesis and metabolism	N-Glycan biosynthesis	beta-1,4-N-acetylglucosaminyltransferase	EC:2.4.1.141
K09658	0.0001	0.000316228	-1.79856	0.558793	-3.21865	0.00128796	0.00412428	2.31888e-06	±	6.62536e-07	2.15324e-05	±	5.34154e-06	Metabolism	Glycan biosynthesis and metabolism	N-Glycan biosynthesis	dolichyl-phosphate mannosyltransferase polypeptide 2, regulatory subunit	N/A
K07252	0.000133333	0.000421637	-1.90147	0.412784	-4.60646	4.1e-06	2.76e-05	8.94424e-06	±	3.94057e-06	6.02908e-05	±	6.42779e-06	Metabolism	Glycan biosynthesis and metabolism	N-Glycan biosynthesis	dolichyldiphosphatase	EC:3.6.1.43
K06316	0.000133333	0.000421637	-1.52207	0.390141	-3.90133	9.57e-05	0.000435735	1.55696e-05	±	4.52397e-06	7.18853e-05	±	1.43406e-05	Metabolism	Glycan biosynthesis and metabolism	N-Glycan biosynthesis	oligosaccharidyl-lipid flippase family	N/A
K10967	0.000233333	0.000498145	-2.08488	0.33285	-6.26373	3.76e-10	7.09e-09	4.37274e-05	±	1.56837e-05	0.000265346	±	4.3317e-05	Metabolism	Glycan biosynthesis and metabolism	Other types of O-glycan biosynthesis	alpha 1,2-mannosyltransferase	EC:2.4.1.-
K00728	0.0001	0.000316228	-1.94996	0.298062	-6.54212	6.07e-11	1.33e-09	0.000204061	±	6.55362e-05	0.00115116	±	0.000207433	Metabolism	Glycan biosynthesis and metabolism	Other types of O-glycan biosynthesis	dolichyl-phosphate-mannose-protein mannosyltransferase	EC:2.4.1.109
K07259	0.0001	0.000316228	-0.459484	0.183954	-2.49782	0.0124958	0.0277511	0.00858216	±	0.00125574	0.0168324	±	0.000897264	Metabolism	Glycan biosynthesis and metabolism	Peptidoglycan biosynthesis	D-alanyl-D-alanine carboxypeptidase / D-alanyl-D-alanine-endopeptidase (penicillin-binding protein 4)	EC:3.4.16.4 3.4.21.-
K12555	0.000133333	0.000421637	-0.822901	0.225414	-3.65061	0.000261614	0.00104107	0.000227912	±	2.10597e-05	0.000601252	±	6.25232e-05	Metabolism	Glycan biosynthesis and metabolism	Peptidoglycan biosynthesis	penicillin-binding protein 2A	EC:2.4.1.129 2.3.2.-
K08724	0.000133333	0.000421637	-2.09654	0.303326	-6.91181	4.79e-12	1.27e-10	0.000215324	±	3.7111e-05	0.00152118	±	0.000238314	Metabolism	Glycan biosynthesis and metabolism	Peptidoglycan biosynthesis	penicillin-binding protein 2B	N/A
K12553	0.000233333	0.000498145	-3.16724	0.453986	-6.97652	3.03e-12	8.2e-11	4.30648e-06	±	8.44571e-07	8.24857e-05	±	2.11103e-05	Metabolism	Glycan biosynthesis and metabolism	Peptidoglycan biosynthesis	penicillin-binding protein 3	EC:3.4.-.-
K14413	0.000333333	0.000720082	-2.51389	0.545577	-4.60777	4.07e-06	2.74e-05	9.93804e-07	±	4.05719e-07	2.61702e-05	±	3.52921e-06	Metabolism	Glycan biosynthesis and metabolism	Various types of N-glycan biosynthesis	beta-1,3-galactosyltransferase	EC:2.4.1.-
K05529	0.000133333	0.000421637	-1.90723	0.336962	-5.66007	1.51e-08	1.97e-07	2.58389e-05	±	6.71993e-06	0.000150396	±	2.86858e-05	Metabolism	Glycan biosynthesis and metabolism	Various types of N-glycan biosynthesis	mannan polymerase complexes MNN9 subunit	EC:2.4.1.-
K05533	0.00016	0.000505964	-2.16676	0.388148	-5.58231	2.37e-08	2.88e-07	1.68947e-05	±	7.24637e-06	0.000135489	±	3.01546e-05	Metabolism	Glycan biosynthesis and metabolism	Various types of N-glycan biosynthesis	mannan polymerase II complex ANP1 subunit	EC:2.4.1.-
K05531	0.0001	0.000316228	-2.65555	0.417369	-6.3626	1.98e-10	3.97e-09	8.94422e-06	±	3.16876e-06	9.87178e-05	±	1.92705e-05	Metabolism	Glycan biosynthesis and metabolism	Various types of N-glycan biosynthesis	mannan polymerase II complex MNN10 subunit	EC:2.4.1.-
K01254	0.0002	0.000632456	-0.640451	0.225733	-2.83721	0.00455095	0.0119183	0.000510815	±	8.14164e-05	0.00113261	±	0.000139258	Metabolism	Lipid metabolism	Arachidonic acid metabolism	leukotriene-A4 hydrolase	EC:3.3.2.6
K00667	0.000333333	0.000720082	-2.10152	0.330063	-6.36705	1.93e-10	3.9e-09	0.000202073	±	7.44726e-05	0.00123994	±	0.000232075	Metabolism	Lipid metabolism	Fatty acid biosynthesis	fatty acid synthase subunit alpha, fungi type	EC:2.3.1.86
K00668	0.000233333	0.000498145	-2.06608	0.427024	-4.83833	1.31e-06	1e-05	0.00019081	±	6.8963e-05	0.00122138	±	0.000220528	Metabolism	Lipid metabolism	Fatty acid biosynthesis	fatty acid synthase subunit beta, fungi type	EC:2.3.1.86
K10782	0.000133333	0.000421637	-1.91039	0.666127	-2.86791	0.00413198	0.0109645	0	±	0	9.2755e-06	±	2.31887e-06	Metabolism	Lipid metabolism	Fatty acid biosynthesis	fatty acyl-ACP thioesterase A	EC:3.1.2.14 3.1.2.-
K13935	0.0002	0.000632456	-0.970004	0.216317	-4.48419	7.32e-06	4.6e-05	0.00012555	±	1.44814e-05	0.000355782	±	3.09493e-05	Metabolism	Lipid metabolism	Fatty acid biosynthesis	malonate decarboxylase epsilon subunit	EC:2.3.1.39
K10246	0.000133333	0.000421637	-2.13288	0.374754	-5.6914	1.26e-08	1.67e-07	1.19257e-05	±	4.39477e-06	8.54672e-05	±	1.25007e-05	Metabolism	Lipid metabolism	Fatty acid elongation	fatty acid elongase 3	EC:2.3.1.199
K10703	0.000366667	0.000808138	-2.15283	0.481254	-4.47337	7.7e-06	4.82e-05	4.30649e-06	±	2.13405e-06	3.80958e-05	±	5.78534e-06	Metabolism	Lipid metabolism	Fatty acid elongation	very-long-chain (3R)-3-hydroxyacyl-CoA dehydratase	EC:4.2.1.134
K09479	0.0001	0.000316228	-0.689648	0.215373	-3.20212	0.00136422	0.00433136	0.000601914	±	9.81577e-05	0.00137841	±	0.000120942	Metabolism	Lipid metabolism	Fatty acid metabolism	very long chain acyl-CoA dehydrogenase	EC:1.3.8.9
K00086	0.0001	0.000316228	-1.18623	0.206648	-5.74036	9.45e-09	1.3e-07	0.000436943	±	6.18493e-05	0.00145162	±	0.000110901	Metabolism	Lipid metabolism	Glycerolipid metabolism	1,3-propanediol dehydrogenase	EC:1.1.1.202
K09480	0.000266667	0.000562183	-3.30812	0.487481	-6.78616	1.15e-11	2.9e-10	1.65634e-06	±	9.07215e-07	5.83032e-05	±	9.79063e-06	Metabolism	Lipid metabolism	Glycerolipid metabolism	digalactosyldiacylglycerol synthase	EC:2.4.1.241
K05878	0.000266667	0.000562183	-0.719432	0.208907	-3.44379	0.000573611	0.00206699	0.012773	±	0.000319114	0.0325401	±	0.000536646	Metabolism	Lipid metabolism	Glycerolipid metabolism	dihydroxyacetone kinase, N-terminal domain	EC:2.7.1.-
K13508	0.0001	0.000316228	-2.80462	0.399456	-7.0211	2.2e-12	6.08e-11	7.95044e-06	±	2.24677e-06	0.000100374	±	1.86704e-05	Metabolism	Lipid metabolism	Glycerolipid metabolism	glycerol-3-phosphate acyltransferase	EC:2.3.1.15
K13513	0.000133333	0.000421637	-1.50443	0.519675	-2.89493	0.00379237	0.0102279	3.64395e-06	±	1.68914e-06	2.352e-05	±	3.11638e-06	Metabolism	Lipid metabolism	Glycerolipid metabolism	lysocardiolipin and lysophospholipid acyltransferase	EC:2.3.1.- 2.3.1.51
K13509	0.0002	0.000632456	-0.863422	0.3407	-2.53426	0.0112684	0.0254869	5.59842e-05	±	2.00437e-05	0.000150064	±	1.34827e-05	Metabolism	Lipid metabolism	Glycerolipid metabolism	lysophosphatidate acyltransferase	EC:2.3.1.51
K01002	0.000333333	0.000720082	-1.37549	0.341773	-4.02459	5.71e-05	0.000277317	3.37894e-05	±	9.66656e-06	0.000137145	±	2.88813e-05	Metabolism	Lipid metabolism	Glycerolipid metabolism	phosphoglycerol transferase	EC:2.7.8.20
K13621	0.000466667	0.000819515	-1.28259	0.25189	-5.09187	3.55e-07	3.12e-06	8.1492e-05	±	1.34909e-05	0.000304104	±	4.27247e-05	Metabolism	Lipid metabolism	Glycerophospholipid metabolism	betaine lipid synthase	N/A
K06131	0.0001	0.000316228	-0.520835	0.160991	-3.23518	0.00121568	0.00393779	0.0185229	±	0.00268623	0.0378123	±	0.00103649	Metabolism	Lipid metabolism	Glycerophospholipid metabolism	cardiolipin synthase	EC:2.7.8.-
K08744	0.0003	0.000674949	-0.931958	0.287792	-3.2383	0.00120244	0.0038994	3.7102e-05	±	6.90121e-06	0.000108325	±	1.51137e-05	Metabolism	Lipid metabolism	Glycerophospholipid metabolism	cardiolipin synthase	EC:2.7.8.-
K00866	0.0001	0.000316228	-2.17872	0.342425	-6.36263	1.98e-10	3.97e-09	2.05386e-05	±	6.27663e-06	0.00014642	±	2.3139e-05	Metabolism	Lipid metabolism	Glycerophospholipid metabolism	choline kinase	EC:2.7.1.32
K00112	0.000266667	0.000562183	-2.05298	0.356554	-5.75785	8.52e-09	1.19e-07	6.4266e-05	±	2.34849e-05	0.00041011	±	6.83541e-05	Metabolism	Lipid metabolism	Glycerophospholipid metabolism	glycerol-3-phosphate dehydrogenase subunit B	EC:1.1.5.3
K00113	0.000266667	0.000562183	-0.503196	0.170877	-2.94479	0.00323171	0.00893941	0.0019737	±	0.000198312	0.00410739	±	9.97804e-05	Metabolism	Lipid metabolism	Glycerophospholipid metabolism	glycerol-3-phosphate dehydrogenase subunit C	EC:1.1.5.3
K13333	0.0001	0.000316228	-2.17638	0.356428	-6.1061	1.02e-09	1.77e-08	2.05386e-05	±	5.30546e-06	0.000142776	±	3.35726e-05	Metabolism	Lipid metabolism	Glycerophospholipid metabolism	lysophospholipase	EC:3.1.1.5
K13511	0.000133333	0.000421637	-1.74738	0.430736	-4.05673	4.98e-05	0.000246497	9.27551e-06	±	2.70141e-06	5.03527e-05	±	1.13142e-05	Metabolism	Lipid metabolism	Glycerophospholipid metabolism	monolysocardiolipin acyltransferase	EC:2.3.1.-
K01047	0.00036	0.00076478	-1.63574	0.292053	-5.60084	2.13e-08	2.68e-07	5.83032e-05	±	1.52832e-05	0.000262364	±	3.69502e-05	Metabolism	Lipid metabolism	Glycerophospholipid metabolism	secretory phospholipase A2	EC:3.1.1.4
K04709	0.0004	0.000899931	-2.64159	0.408881	-6.46054	1.04e-10	2.2e-09	1.09318e-05	±	5.01299e-06	0.000119588	±	2.37464e-05	Metabolism	Lipid metabolism	Sphingolipid metabolism	Acyl-CoA-dependent ceramide synthase	EC:2.3.1.24
K01441	0.0001	0.000316228	-1.10587	0.428895	-2.57842	0.00992544	0.0228832	9.93805e-06	±	2.09512e-06	3.64395e-05	±	6.72809e-06	Metabolism	Lipid metabolism	Sphingolipid metabolism	alkaline ceramidase	EC:3.5.1.23
K04713	0.0002	0.000632456	-2.39352	0.424876	-5.63346	1.77e-08	2.25e-07	1.29195e-05	±	6.31585e-06	0.000111637	±	2.06982e-05	Metabolism	Lipid metabolism	Sphingolipid metabolism	C4-hydroxylase	EC:1.14.-.-
K12353	0.0001	0.000316228	-1.78022	0.68136	-2.61274	0.00898193	0.020984	9.93804e-07	±	6.62536e-07	9.27551e-06	±	2.9906e-06	Metabolism	Lipid metabolism	Sphingolipid metabolism	sphingomyelin phosphodiesterase 4	EC:3.1.4.12
K09827	0.0002	0.000632456	-1.81398	0.492602	-3.68245	0.000230999	0.000935942	4.63775e-06	±	1.32507e-06	3.24643e-05	±	8.53619e-06	Metabolism	Lipid metabolism	Steroid biosynthesis	3-keto steroid reductase	EC:1.1.1.270
K14423	0.0001	0.000316228	-1.8654	0.437148	-4.2672	1.98e-05	0.000110876	4.96902e-06	±	1.65634e-06	3.94209e-05	±	5.32611e-06	Metabolism	Lipid metabolism	Steroid biosynthesis	4,4-dimethyl-9beta,19-cyclopropylsterol-4alpha-methyl oxidase	EC:1.14.13.72
K09830	0.000133333	0.000421637	-1.22349	0.318007	-3.84737	0.000119392	0.000530451	4.10772e-05	±	1.08916e-05	0.00014112	±	1.96358e-05	Metabolism	Lipid Metabolism	Steroid biosynthesis	C-8 sterol isomerase	EC:5.-.-.-
K09832	0.000233333	0.000737865	-1.87121	0.516459	-3.62316	0.000291025	0.0011411	2.31888e-06	±	1.12338e-06	2.65014e-05	±	4.09087e-06	Metabolism	Lipid metabolism	Steroid biosynthesis	cytochrome P450, family 710, subfamily A	N/A
K00223	0.000133333	0.000421637	-1.34824	0.258932	-5.20694	1.92e-07	1.82e-06	9.3749e-05	±	1.92635e-05	0.000345513	±	4.81211e-05	Metabolism	Lipid metabolism	Steroid biosynthesis	delta24(24(1))-sterol reductase	EC:1.3.1.71
K07748	0.0001	0.000316228	-0.908377	0.209137	-4.34345	1.4e-05	8.17e-05	0.000466425	±	7.38596e-05	0.00127604	±	0.000121858	Metabolism	Lipid metabolism	Steroid biosynthesis	sterol-4alpha-carboxylate 3-dehydrogenase (decarboxylating)	EC:1.1.1.170
K00044	0.000533333	0.000877707	-0.757745	0.271759	-2.7883	0.00529855	0.013541	0.000299135	±	5.94085e-05	0.000747341	±	0.000113075	Metabolism	Lipid metabolism	Steroid hormone biosynthesis	17beta-estradiol 17-dehydrogenase	EC:1.1.1.62
K12343	0.000413333	0.00087195	-0.461701	0.171732	-2.6885	0.00717739	0.0174204	0.000364063	±	4.17299e-05	0.000721502	±	4.24024e-05	Metabolism	Lipid metabolism	Steroid hormone biosynthesis	3-oxo-5-alpha-steroid 4-dehydrogenase 1	EC:1.3.99.5
K03342	0.000333333	0.00105409	-0.713387	0.159175	-4.48178	7.4e-06	4.65e-05	0.00294232	±	0.000387869	0.00693841	±	0.000252532	Metabolism	Metabolism of cofactors and vitamins	Folate biosynthesis	para-aminobenzoate synthetase / 4-amino-4-deoxychorismate lyase	EC:2.6.1.85 4.1.3.38
K06210	0.000133333	0.000421637	-1.08507	0.358253	-3.02877	0.00245549	0.0070932	2.88203e-05	±	9.21616e-06	9.34177e-05	±	1.36847e-05	Metabolism	Metabolism of cofactors and vitamins	Nicotinate and nicotinamide metabolism	nicotinamide mononucleotide adenylyltransferase	EC:2.7.7.1 2.7.7.18
K03784	0.000133333	0.000421637	-0.926164	0.227899	-4.06393	4.83e-05	0.000239647	0.00229304	±	0.000219392	0.0065866	±	0.000564422	Metabolism	Metabolism of cofactors and vitamins	Nicotinate and nicotinamide metabolism	purine-nucleoside phosphorylase	EC:2.4.2.1
K08260	0.0002	0.000632456	-2.48705	0.650253	-3.82473	0.000130913	0.000570786	6.62536e-07	±	4.05719e-07	1.72259e-05	±	4.73145e-06	Metabolism	Metabolism of cofactors and vitamins	Porphyrin and chlorophyll metabolism	adenosylcobinamide hydrolase	EC:3.5.1.90
K04032	0.000233333	0.000498145	-1.56537	0.508767	-3.0768	0.00209235	0.00623369	3.97522e-06	±	1.44396e-06	2.352e-05	±	3.11638e-06	Metabolism	Metabolism of cofactors and vitamins	Porphyrin and chlorophyll metabolism	ethanolamine utilization cobalamin adenosyltransferase	EC:2.5.1.17
K00230	0.0001	0.000316228	-0.874084	0.268708	-3.25291	0.00114229	0.00373023	0.000369033	±	7.06452e-05	0.000993804	±	0.000128901	Metabolism	Metabolism of cofactors and vitamins	Porphyrin and chlorophyll metabolism	menaquinone-dependent protoporphyrinogen oxidase	EC:1.3.5.3
K02496	0.000266667	0.000562183	-0.936322	0.205015	-4.5671	4.95e-06	3.25e-05	0.000498227	±	0.000104121	0.00134362	±	5.12488e-05	Metabolism	Metabolism of cofactors and vitamins	Porphyrin and chlorophyll metabolism	uroporphyrin-III C-methyltransferase	EC:2.1.1.107
K00589	0.0002	0.000632456	-2.12185	0.359672	-5.8994	3.65e-09	5.48e-08	2.05386e-05	±	4.93022e-06	0.000150396	±	3.49696e-05	Metabolism	Metabolism of cofactors and vitamins	Porphyrin and chlorophyll metabolism	uroporphyrin-III C-methyltransferase	EC:2.1.1.107
K00299	0.0002	0.000632456	-0.679044	0.174589	-3.88939	0.000100497	0.000455896	0.00258223	±	0.000321217	0.00595454	±	0.00014815	Metabolism	Metabolism of cofactors and vitamins	Riboflavin metabolism	FMN reductase	EC:1.5.1.38
K00878	0.0002	0.000632456	-0.5583	0.24387	-2.28933	0.02206	0.0452912	0.00346241	±	0.000666732	0.00731838	±	0.000698505	Metabolism	Metabolism of cofactors and vitamins	Thiamine metabolism	hydroxyethylthiazole kinase	EC:2.7.1.50
K12502	0.000133333	0.000421637	-1.93019	0.311122	-6.20396	5.51e-10	9.99e-09	2.81578e-05	±	4.35085e-06	0.000166628	±	2.33692e-05	Metabolism	Metabolism of cofactors and vitamins	Ubiquinone and other terpenoid-quinone biosynthesis	MPBQ/MSBQ methyltransferase	N/A
K09834	0.000466667	0.000996289	-1.86909	0.672991	-2.77729	0.0054815	0.0139134	0	±	0	1.09318e-05	±	2.99059e-06	Metabolism	Metabolism of cofactors and vitamins	Ubiquinone and other terpenoid-quinone biosynthesis	tocopherol cyclase	N/A
K13029	0.000133333	0.000421637	-3.02831	0.601389	-5.03552	4.77e-07	4.07e-06	3.31268e-07	±	3.31268e-07	2.78265e-05	±	4.57821e-06	Metabolism	Metabolism of other amino acids	Cyanoamino acid metabolism	4-hydroxyphenylacetaldehyde oxime monooxygenase	EC:1.14.13.68
K08249	0.000433333	0.000737865	-2.13362	0.525708	-4.05857	4.94e-05	0.000244996	1.65634e-06	±	9.07215e-07	2.58389e-05	±	2.54452e-06	Metabolism	Metabolism of other amino acids	Cyanoamino acid metabolism	hydroxymandelonitrile lyase	EC:4.1.2.11
K01270	0.0001	0.000316228	-0.900977	0.233427	-3.85979	0.000113487	0.000509464	0.00104548	±	0.000202427	0.00284261	±	0.000239018	Metabolism	Metabolism of other amino acids	Glutathione metabolism	dipeptidase D	EC:3.4.13.-
K11204	0.000133333	0.000421637	-1.37526	0.345956	-3.97523	7.03e-05	0.000331565	9.34175e-05	±	3.73489e-05	0.000353132	±	6.65395e-05	Metabolism	Metabolism of other amino acids	Glutathione metabolism	glutamate--cysteine ligase catalytic subunit	EC:6.3.2.2
K11205	0.000213333	0.000674619	-2.31468	0.452052	-5.12039	3.05e-07	2.72e-06	7.2879e-06	±	4.52396e-06	7.35414e-05	±	1.48941e-05	Metabolism	Metabolism of other amino acids	Glutathione metabolism	glutamate--cysteine ligase regulatory subunit	N/A
K06193	0.0002	0.000421637	-1.65567	0.204961	-8.07795	6.59e-16	2.84e-14	0.000328287	±	4.67617e-05	0.00152781	±	0.000107693	Metabolism	Metabolism of other amino acids	Phosphonate and phosphinate metabolism	phosphonoacetate hydrolase	EC:3.11.1.2
K12639	0.000133333	0.000421637	-2.52995	0.633392	-3.9943	6.49e-05	0.000310162	0	±	0	1.82198e-05	±	4.71404e-06	Metabolism	Metabolism of terpenoids and polyketides	Brassinosteroid biosynthesis	cytochrome P450, family 724, subfamily B, polypeptide 1	EC:1.14.13.-
K02293	0.000133333	0.000421637	-0.897761	0.241154	-3.72277	0.000197048	0.000817313	8.91113e-05	±	1.90472e-05	0.000229237	±	1.44168e-05	Metabolism	Metabolism of terpenoids and polyketides	Carotenoid biosynthesis	15-cis-phytoene desaturase	EC:1.3.5.5
K09840	0.000133333	0.000421637	-0.660744	0.269998	-2.44722	0.0143963	0.0313714	9.83865e-05	±	1.72498e-05	0.000227581	±	3.48563e-05	Metabolism	Metabolism of terpenoids and polyketides	Carotenoid biosynthesis	9-cis-epoxycarotenoid dioxygenase	EC:1.13.11.51
K09842	0.000133333	0.000421637	-1.73276	0.467121	-3.70944	0.000207718	0.000852171	5.63156e-06	±	1.23949e-06	3.74333e-05	±	9.09632e-06	Metabolism	Metabolism of terpenoids and polyketides	Carotenoid biosynthesis	abscisic-aldehyde oxidase	EC:1.2.3.14
K09837	0.0001	0.000316228	-1.19334	0.484976	-2.46062	0.0138697	0.0303305	8.2817e-06	±	1.04756e-06	3.14705e-05	±	8.99623e-06	Metabolism	Metabolism of terpenoids and polyketides	Carotenoid biosynthesis	carotene epsilon-monooxygenase	EC:1.14.99.45
K09879	0.0001	0.000316228	-0.91737	0.226171	-4.05609	4.99e-05	0.000246947	0.000375658	±	5.00763e-05	0.00101235	±	0.000129227	Metabolism	Metabolism of terpenoids and polyketides	Carotenoid biosynthesis	isorenieratene synthase	N/A
K06443	0.000233333	0.000498145	-1.81764	0.236974	-7.67021	1.72e-14	6.25e-13	0.000212343	±	5.15689e-05	0.00103356	±	0.000105852	Metabolism	Metabolism of terpenoids and polyketides	Carotenoid biosynthesis	lycopene beta-cyclase	EC:5.5.1.19
K10027	0.0001	0.000316228	-1.04939	0.185255	-5.66455	1.47e-08	1.93e-07	0.00358631	±	0.000631331	0.0104591	±	0.000723592	Metabolism	Metabolism of terpenoids and polyketides	Carotenoid biosynthesis	phytoene desaturase	EC:1.3.99.26 1.3.99.28 1.3.99.29 1.3.99.31
K09835	0.000133333	0.000421637	-2.60987	0.266736	-9.78447	1.31e-22	8.66e-21	9.143e-05	±	1.63081e-05	0.000858315	±	0.000100252	Metabolism	Metabolism of terpenoids and polyketides	Carotenoid biosynthesis	prolycopene isomerase	EC:5.2.1.13
K04121	0.000133333	0.000421637	-2.99495	0.601788	-4.97675	6.47e-07	5.36e-06	6.62536e-07	±	4.05719e-07	2.51764e-05	±	4.07071e-06	Metabolism	Metabolism of terpenoids and polyketides	Diterpenoid biosynthesis	ent-kaurene synthase	EC:4.2.3.19
K04123	0.000133333	0.000421637	-2.76923	0.613386	-4.51466	6.34e-06	4.05e-05	6.62536e-07	±	4.05719e-07	2.18637e-05	±	3.02708e-06	Metabolism	Metabolism of terpenoids and polyketides	Diterpenoid biosynthesis	ent-kaurenoic acid hydroxylase	EC:1.14.13.79
K04125	0.000313333	0.000520256	-1.93532	0.510169	-3.79348	0.000148548	0.000635808	2.98141e-06	±	1.21716e-06	2.55077e-05	±	4.36974e-06	Metabolism	Metabolism of terpenoids and polyketides	Diterpenoid biosynthesis	gibberellin 2-oxidase	EC:1.14.11.13
K05282	0.0001	0.000316228	-2.21422	0.646887	-3.42289	0.000619585	0.00220433	6.62536e-07	±	4.05719e-07	1.42445e-05	±	2.43432e-06	Metabolism	Metabolism of terpenoids and polyketides	Diterpenoid biosynthesis	gibberellin 20-oxidase	EC:1.14.11.12
K04124	0.0002	0.000421637	-2.33198	0.635211	-3.67119	0.00024142	0.000972445	6.62536e-07	±	6.62536e-07	1.45758e-05	±	1.60589e-06	Metabolism	Metabolism of terpenoids and polyketides	Diterpenoid biosynthesis	gibberellin 3-beta-dioxygenase	EC:1.14.11.15
K05355	0.0001	0.000316228	-1.56103	0.287725	-5.42543	5.78e-08	6.35e-07	5.69782e-05	±	1.24237e-05	0.000238182	±	3.87965e-05	Metabolism	Metabolism of terpenoids and polyketides	Terpenoid backbone biosynthesis	hexaprenyl-diphosphate synthase	EC:2.5.1.82 2.5.1.83
K00021	0.0002	0.000632456	-0.624074	0.16551	-3.77061	0.000162852	0.000691228	0.00338821	±	0.00040193	0.00754563	±	0.000186148	Metabolism	Metabolism of terpenoids and polyketides	Terpenoid backbone biosynthesis	hydroxymethylglutaryl-CoA reductase (NADPH)	EC:1.1.1.34
K13495	0.0004	0.000843274	-3.57131	0.572461	-6.23852	4.42e-10	8.15e-09	0	±	0	4.0746e-05	±	5.96283e-06	Metabolism	Metabolism of terpenoids and polyketides	Zeatin biosynthesis	cis-zeatin O-glucosyltransferase	EC:2.4.1.215
K10717	0.000213333	0.000466984	-1.32412	0.517173	-2.56031	0.0104577	0.0239137	4.96902e-06	±	2.34242e-06	2.78265e-05	±	5.16926e-06	Metabolism	Metabolism of terpenoids and polyketides	Zeatin biosynthesis	cytokinin trans-hydroxylase	N/A
K08693	0.0002	0.000632456	-0.997629	0.246456	-4.04791	5.17e-05	0.000254174	0.000205055	±	3.01545e-05	0.00060092	±	0.000100371	Metabolism	Nucleotide metabolism	Purine metabolism	3'-nucleotidase	EC:3.1.3.6
K01490	0.0001	0.000316228	-1.28282	0.336003	-3.81787	0.000134608	0.000584622	0.000111637	±	4.34662e-05	0.000386259	±	6.94882e-05	Metabolism	Nucleotide metabolism	Purine metabolism	AMP deaminase	EC:3.5.4.6
K00364	0.0001	0.000316228	-0.682744	0.215933	-3.16183	0.00156781	0.00487288	0.00150727	±	0.000250001	0.00358796	±	0.000214614	Metabolism	Nucleotide metabolism	Purine metabolism	GMP reductase	EC:1.7.1.7
K03816	0.000213333	0.000466984	-1.46736	0.240408	-6.10364	1.04e-09	1.79e-08	0.00016729	±	1.36284e-05	0.000688375	±	0.000100147	Metabolism	Nucleotide metabolism	Purine metabolism	xanthine phosphoribosyltransferase	EC:2.4.2.22
K08728	0.000333333	0.000720082	-1.35321	0.503718	-2.68644	0.00722173	0.0174988	3.64395e-06	±	1.09869e-06	2.02073e-05	±	3.02706e-06	Metabolism	Nucleotide metabolism	Pyrimidine metabolism	nucleoside deoxyribosyltransferase	EC:2.4.2.6
K00876	0.000133333	0.000421637	-0.429468	0.170874	-2.51336	0.0119588	0.026789	0.00507768	±	0.000677498	0.00971841	±	0.000426757	Metabolism	Nucleotide metabolism	Pyrimidine metabolism	uridine kinase	EC:2.7.1.48
K10621	0.0002	0.000632456	-1.0951	0.273361	-4.00605	6.17e-05	0.000296908	4.17398e-05	±	5.22206e-06	0.000129857	±	1.59095e-05	Metabolism	Xenobiotics biodegradation and metabolism	Benzoate degradation	2,3-dihydroxy-p-cumate/2,3-dihydroxybenzoate 3,4-dioxygenase	EC:1.13.11.- 1.13.11.14
K07538	0.000233333	0.000498145	-1.31879	0.29081	-4.53488	5.76e-06	3.73e-05	0.000675787	±	6.58799e-05	0.00273826	±	0.000349027	Metabolism	Xenobiotics biodegradation and metabolism	Benzoate degradation	6-hydroxycyclohex-1-ene-1-carboxyl-CoA dehydrogenase	EC:1.1.1.-
K07539	0.000133333	0.000421637	-1.59991	0.268444	-5.95995	2.52e-09	3.92e-08	0.000644979	±	4.77923e-05	0.0030576	±	0.000392975	Metabolism	Xenobiotics biodegradation and metabolism	Benzoate degradation	6-oxo-cyclohex-1-ene-carbonyl-CoA hydrolase	EC:3.7.1.-
K07824	0.0001	0.000316228	-2.57939	0.366133	-7.04495	1.86e-12	5.2e-11	1.55696e-05	±	5.17458e-06	0.00014874	±	2.76287e-05	Metabolism	Xenobiotics biodegradation and metabolism	Benzoate degradation	benzoate 4-monooxygenase	EC:1.14.13.12
K04113	0.000233333	0.000498145	-1.62831	0.263048	-6.19016	6.01e-10	1.09e-08	0.00082817	±	7.40738e-05	0.00408818	±	0.000398703	Metabolism	Xenobiotics biodegradation and metabolism	Benzoate degradation	benzoyl-CoA reductase subunit	EC:1.3.7.8
K14334	0.0001	0.000316228	-2.8654	0.419697	-6.82732	8.65e-12	2.21e-10	5.30029e-06	±	1.68914e-06	7.58603e-05	±	1.37525e-05	Metabolism	Xenobiotics biodegradation and metabolism	Benzoate degradation	carboxy-cis,cis-muconate cyclase	EC:5.5.1.5
K11180	0.0002	0.000632456	-1.29237	0.355933	-3.63094	0.000282391	0.0011127	4.43899e-05	±	4.23584e-06	0.000170272	±	4.28009e-05	Metabolism	Xenobiotics biodegradation and metabolism	Nitrotoluene degradation	sulfite reductase, dissimilatory-type alpha subunit	EC:1.8.99.3
K07545	0.0002	0.000632456	-1.3516	0.441636	-3.06043	0.00221022	0.0065122	7.2879e-06	±	1.78394e-06	3.41206e-05	±	3.45854e-06	Metabolism	Xenobiotics biodegradation and metabolism	Toluene degradation	(R)-benzylsuccinyl-CoA dehydrogenase	EC:1.3.8.3
K10702	0.0001	0.000316228	-0.611962	0.261577	-2.33951	0.0193092	0.0403912	0.000142777	±	3.09137e-05	0.00031868	±	2.10336e-05	Metabolism	Xenobiotics biodegradation and metabolism	Xylene degradation	2-hydroxy-6-oxohepta-2,4-dienoate hydroxylase	EC:3.7.1.-
K01539	0.000133333	0.000421637	-0.873089	0.208575	-4.18598	2.84e-05	0.000149628	0.000778811	±	0.000165251	0.00200914	±	0.000159339	Organismal Systems	Circulatory system	Cardiac muscle contraction	sodium/potassium-transporting ATPase subunit alpha	EC:3.6.3.9
K14209	0.000133333	0.000421637	-1.94717	0.345363	-5.63804	1.72e-08	2.21e-07	4.86964e-05	±	1.74868e-05	0.000286547	±	5.6374e-05	Organismal Systems	Digestive System	Protein digestion and absorption	MFS transporter, MCP family, solute carrier family 16 (monocarboxylic acid transporters), member 10	N/A
K14206	0.000366667	0.000597319	-0.542626	0.233933	-2.31958	0.0203636	0.0423355	0.000327624	±	5.06185e-05	0.000676449	±	9.00866e-05	Organismal Systems	Digestive system	Protein digestion and absorption	solute carrier family 15 (oligopeptide transporter), member 1	N/A
K07195	0.0001	0.000316228	-2.87631	0.29138	-9.87133	5.54e-23	3.74e-21	2.2195e-05	±	3.16877e-06	0.000269984	±	3.70962e-05	Organismal Systems	Endocrine system	Insulin signaling pathway	exocyst complex component 7	N/A
K02295	0.000233333	0.000498145	-1.44428	0.339428	-4.25505	2.09e-05	0.000115624	2.48451e-05	±	7.62637e-06	0.000102031	±	7.39998e-06	Organismal Systems	Environmental adaptation	Circadian rhythm	cryptochrome	N/A
K12119	0.000133333	0.000421637	-1.22753	0.356443	-3.44385	0.0005735	0.00206699	1.39133e-05	±	2.59786e-06	5.4328e-05	±	7.68728e-06	Organismal Systems	Environmental adaptation	Circadian rhythm - plant	cryptochrome 2	N/A
K12124	0.000233333	0.000737865	-2.68477	0.624263	-4.30071	1.7e-05	9.69e-05	6.62536e-07	±	4.05719e-07	2.02074e-05	±	4.78336e-06	Organismal Systems	Environmental adaptation	Circadian rhythm - plant	GIGANTEA	N/A
K12120	0.000133333	0.000421637	-1.59102	0.575994	-2.76222	0.00574094	0.0144607	1.65634e-06	±	1.28299e-06	1.62321e-05	±	2.47898e-06	Organismal Systems	Environmental adaptation	Circadian rhythm - plant	phytochrome A	N/A
K12121	0.0001	0.000316228	-1.63771	0.616158	-2.65794	0.0078619	0.0187901	1.32507e-06	±	6.19746e-07	1.45758e-05	±	4.72566e-06	Organismal Systems	Environmental adaptation	Circadian rhythm - plant	phytochrome B	N/A
K12129	0.000133333	0.000421637	-2.0584	0.655458	-3.14039	0.0016872	0.00518364	0	±	0	1.06006e-05	±	2.25895e-06	Organismal Systems	Environmental adaptation	Circadian rhythm - plant	pseudo-response regulator 7	N/A
K13448	0.000133333	0.000421637	-2.59835	0.383222	-6.78026	1.2e-11	3e-10	7.61916e-06	±	2.19738e-06	8.97737e-05	±	1.23883e-05	Organismal Systems	Environmental adaptation	Plant-pathogen interaction	calcium-binding protein CML	N/A
K13429	0.000433333	0.000737865	-2.0999	0.45898	-4.57514	4.76e-06	3.14e-05	2.98141e-06	±	6.19746e-07	3.90896e-05	±	4.73146e-06	Organismal Systems	Environmental adaptation	Plant-pathogen interaction	chitin elicitor receptor kinase 1	N/A
K13462	0.0001	0.000316228	-2.03532	0.484503	-4.20085	2.66e-05	0.000141462	3.64395e-06	±	1.68914e-06	3.31268e-05	±	3.88446e-06	Organismal Systems	Environmental adaptation	Plant-pathogen interaction	guanine nucleotide-exchange factor	N/A
K13428	0.0001	0.000316228	-1.68592	0.689419	-2.44543	0.0144681	0.0314918	0	±	0	8.94422e-06	±	2.8974e-06	Organismal Systems	Environmental adaptation	Plant-pathogen interaction	LRR receptor-like serine/threonine-protein kinase EFR	EC:2.7.11.1
K13447	0.0002	0.000632456	-3.47404	0.396871	-8.75356	2.07e-18	1.05e-16	4.63775e-06	±	1.21716e-06	0.0001123	±	1.53549e-05	Organismal Systems	Environmental adaptation	Plant-pathogen interaction	respiratory burst oxidase	EC:1.6.3.- 1.11.1.-
K13424	0.000213333	0.000466984	-2.66992	0.623671	-4.28098	1.86e-05	0.000104828	9.93804e-07	±	6.62536e-07	2.15324e-05	±	4.99655e-06	Organismal Systems	Environmental adaptation	Plant-pathogen interaction	WRKY transcription factor 33	N/A
K13577	0.000133333	0.000421637	-1.55076	0.372993	-4.15763	3.22e-05	0.00016757	2.45138e-05	±	8.40338e-06	0.000107331	±	1.9989e-05	Organismal Systems	Excretory system	Proximal tubule bicarbonate reclamation	solute carrier family 25 (mitochondrial dicarboxylate transporter), member 10	N/A
K12462	0.000133333	0.000421637	-1.79609	0.384928	-4.66603	3.07e-06	2.12e-05	1.72259e-05	±	7.3067e-06	0.000101368	±	1.16698e-05	Organismal Systems	Excretory system	Vasopressin-regulated water reabsorption	Rho GDP-dissociation inhibitor	N/A
K09489	0.000133333	0.000421637	-2.57959	0.312324	-8.25934	1.46e-16	6.62e-15	4.14085e-05	±	1.44491e-05	0.000387252	±	5.5788e-05	Organismal Systems	Immune system	Antigen processing and presentation	heat shock 70kDa protein 4	N/A
