# Supplementary material for: Community‐Level Metabolic Shifts Following Land Use Change in the Amazon Rainforest Identified by a Supervised Machine Leaning Approach
Source: Environ Microbiol Rep. 2025 Apr 23;17(2):e70088. doi: 10.1111/1758-2229.70088 (PMC12018533; doi:10.1111/1758-2229.70088)
Supplement: Supplementary file 11 — TABLE S4. A complete list of viral lineages at species level that discriminate soil metagenomes between forests and pastures. DESeq2 (BH‐adjusted p < 0.05) and Random Forest (importance score > 0.0001) methods were employed to calculate the discriminatory prokaryotic and viral species between soil metagenomes from forests and pastures. [file EMI4-17-e70088-s004.xlsx]

## Sheet: Virus
OTU IDs	RandomForest		DeSeq2 method					Relative abundance of viral species (% Mean ± S.E.M.)						Viral taxonomy
	Importance Score	Standard Deviation	log2FoldChange	lfcSE	Wald- Statistics	P-value	Adjusted P-value (BH)	Forest			Pasture			Order	Family	Genus	Species
365757	0.000133333	0.000421637	1.42173	0.450626	3.15502	0.00160487	0.0176745	0.104878	±	0.032747	0.045884	±	0.00535213	Caudovirales	Myoviridae	unclassified (derived from Myoviridae)	Synechococcus phage S-SSM7
325176	0.0001	0.000316228	1.42549	0.417666	3.41299	0.000642555	0.0078969	0.333206	±	0.0981256	0.144207	±	0.0137756	Caudovirales	Podoviridae	LUZ24-like viruses	Pseudomonas phage PaP3
324930	0.0013	0.00122172	1.37077	0.292152	4.69196	2.70594e-06	7.91255e-05	0.369258	±	0.0340951	0.183536	±	0.0235327	Caudovirales	Podoviridae	LUZ24-like viruses	Pseudomonas phage PaP3
396037	0.000613333	0.00115419	1.85755	0.375054	4.95275	7.31726e-07	2.58543e-05	2.59245	±	0.338199	0.896925	±	0.128074	Caudovirales	Podoviridae	unclassified (derived from Podoviridae)	Xylella phage Xfas53
29921	0.00106667	0.0010977	2.48501	0.37664	6.59783	4.17225e-11	7.07614e-09	2.12815	±	0.421605	0.449009	±	0.0660566	Caudovirales	Siphoviridae	Lambda-like viruses	Enterobacteria phage HK97
104625	0.00132667	0.000943045	2.39814	0.433764	5.52867	3.22659e-08	1.71009e-06	1.99377	±	0.293326	0.432622	±	0.142676	Caudovirales	Siphoviridae	Lambda-like viruses	Enterobacteria phage HK97
3814	0.00111333	0.000857818	1.69595	0.462245	3.66894	0.000243554	0.0039718	1.16895	±	0.237391	0.430436	±	0.116982	Caudovirales	Siphoviridae	unclassified (derived from Siphoviridae)	Actinoplanes phage phiAsp2
110329	0.0001	0.000316228	1.38496	0.471614	2.93664	0.00331784	0.0297897	0.411864	±	0.0568613	0.176982	±	0.0553727	Caudovirales	Siphoviridae	unclassified (derived from Siphoviridae)	Escherichia phage K1-dep(1)
204603	0.0001	0.000316228	1.02773	0.331966	3.09591	0.00196213	0.0205418	0.542962	±	0.0870666	0.334298	±	0.0467792	Caudovirales	Siphoviridae	unclassified (derived from Siphoviridae)	Lactobacillus phage A2
248294	0.000133333	0.000632456	1.40925	0.409306	3.44301	0.000575272	0.00717398	0.422789	±	0.0681947	0.194461	±	0.0586947	Caudovirales	Siphoviridae	unclassified (derived from Siphoviridae)	Listeria phage B025
325172	0.0002	0.000421637	2.84232	0.638688	4.45025	8.57716e-06	0.000234627	7.49113	±	3.26883	0.952641	±	0.276985	Caudovirales	Siphoviridae	unclassified (derived from Siphoviridae)	Pseudomonas phage PAJU2
335438	0.0001	0.000316228	1.7525	0.470632	3.72371	0.000196316	0.00346824	0.776752	±	0.227615	0.26875	±	0.0842767	Caudovirales	Siphoviridae	unclassified (derived from Siphoviridae)	Rhizobium phage 16-3
357887	0.0002	0.000421637	1.6626	0.422162	3.93831	8.20569e-05	0.00173961	0.0950456	±	0.0176664	0.0327746	±	0.00712208	Caudovirales	Siphoviridae	unclassified (derived from Siphoviridae)	Staphylococcus phage 2638A
29873	0.000133333	0.000421637	1.60258	0.424298	3.77703	0.00015871	0.00299081	0.109248	±	0.0265924	0.0404216	±	0.00724674	Caudovirales	Siphoviridae	unclassified (derived from Siphoviridae)	Staphylococcus phage 2638A
108300	0.000633333	0.00133749	2.56062	0.494398	5.17927	2.22759e-07	9.44498e-06	0.073196	±	0.0148191	0.0087398	±	0.00370489	Herpesvirales	Herpesviridae	Varicellovirus	Equid herpesvirus 4
108254	0.000633333	0.00128091	2.05837	0.483733	4.25517	2.08894e-05	0.000521007	0.075381	±	0.0165141	0.016387	±	0.00712211	Herpesvirales	Herpesviridae	Varicellovirus	Equid herpesvirus 4
363873	0.000933333	0.00141247	3.83996	0.523283	7.33821	2.16469e-13	4.58915e-11	0.237068	±	0.0685438	0.0098324	±	0.00436996	unclassified (derived from Viruses)	Bicaudaviridae	Bicaudavirus	Sulfolobus virus STSV1
363859	0.00068	0.000770954	3.56033	0.480687	7.40675	1.29428e-13	3.6585e-11	0.256732	±	0.0683346	0.0163872	±	0.00518208	unclassified (derived from Viruses)	Bicaudaviridae	Bicaudavirus	Sulfolobus virus STSV1
331912	0.000566667	0.000770602	1.94708	0.396821	4.90668	9.26289e-07	3.14197e-05	0.300432	±	0.0504494	0.0884908	±	0.019266	unclassified (derived from Viruses)	Inoviridae	Inovirus	Ralstonia phage RSM1
331913	0.000413333	0.000691964	2.05716	0.396529	5.18791	2.12667e-07	9.44498e-06	0.300432	±	0.0563183	0.081936	±	0.0194664	unclassified (derived from Viruses)	Inoviridae	Inovirus	Ralstonia phage RSM3
297722	0.000466667	0.000996289	1.19324	0.399525	2.98665	0.00282054	0.0268743	0.096138	±	0.0193588	0.0502542	±	0.0095239	unclassified (derived from Viruses)	Phycodnaviridae	Chlorovirus	Paramecium bursaria Chlorella virus 1
265397	0.00136667	0.00182202	3.50805	0.547663	6.40548	1.499e-10	1.63466e-08	0.142022	±	0.0507445	0.0054622	±	0.00172739	unclassified (derived from Viruses)	Poxviridae	Molluscipoxvirus	Molluscum contagiosum virus
265398	0.00136667	0.00114881	2.9801	0.532429	5.59717	2.17873e-08	1.23171e-06	0.135468	±	0.054141	0.0109248	±	0.00299184	unclassified (derived from Viruses)	Poxviridae	Molluscipoxvirus	Molluscum contagiosum virus
385968	0.000366667	0.000597319	2.03889	0.477708	4.26808	1.97161e-05	0.000506645	0.0622714	±	0.0129954	0.0131096	±	0.00476203	unclassified (derived from Viruses)	Poxviridae	Orthopoxvirus	Vaccinia virus
394217	0.00154667	0.00153343	2.73959	0.480458	5.70205	1.18378e-08	7.17032e-07	2.25706	±	0.218955	0.345223	±	0.123242	unclassified (derived from Viruses)	unclassified (derived from Viruses)	unclassified (derived from Viruses)	Wolbachia phage WO
325196	0.000366667	0.000597319	-1.18993	0.416806	-2.85489	0.00430522	0.0354449	0.0426068	±	0.0120171	0.151854	±	0.0257023	Caudovirales	Myoviridae	phiKZ-like viruses	Pseudomonas phage EL
2313	0.000433333	0.000916919	-1.44862	0.504949	-2.86884	0.00411985	0.0349125	0.0076472	±	0.0027853	0.0491616	±	0.00622812	Caudovirales	Myoviridae	T4-like viruses	Acinetobacter phage Acj9
43880	0.0009	0.000875595	-1.51568	0.483341	-3.13583	0.00171369	0.0186308	0.0240346	±	0.00856746	0.121265	±	0.0384468	Caudovirales	Myoviridae	unclassified (derived from Myoviridae)	Burkholderia phage Bcep43
43973	0.0002	0.000632456	-1.94967	0.547166	-3.56321	0.00036635	0.00517775	0.0142022	±	0.00682248	0.122358	±	0.042403	Caudovirales	Myoviridae	unclassified (derived from Myoviridae)	Burkholderia phage Bcep43
80552	0.00163333	0.00162123	-1.98857	0.487137	-4.08216	4.46185e-05	0.000995697	0.0109246	±	0.00488575	0.0950456	±	0.0191262	Caudovirales	Myoviridae	unclassified (derived from Myoviridae)	Cyanophage S-BnM1
80553	0.0004	0.000644061	-1.99231	0.5199	-3.83211	0.000127049	0.00244858	0.0098322	±	0.00853251	0.0895832	±	0.0155079	Caudovirales	Myoviridae	unclassified (derived from Myoviridae)	Cyanophage S-BnM1
109355	0.00118	0.00120413	-1.61533	0.55101	-2.93158	0.00337242	0.0297897	0.0032772	±	0.00133791	0.037144	±	0.00267607	Caudovirales	Myoviridae	unclassified (derived from Myoviridae)	Erwinia phage phiEt88
204608	0.00116667	0.00114665	-1.33481	0.474853	-2.81099	0.004939	0.0390217	0.0142022	±	0.00133791	0.066641	±	0.0113796	Caudovirales	Myoviridae	unclassified (derived from Myoviridae)	Lactobacillus phage LBR48
306000	0.000613333	0.00127611	-1.36505	0.39578	-3.44901	0.000562649	0.00712129	0.0699186	±	0.016514	0.267657	±	0.0561591	Caudovirales	Podoviridae	Epsilon15-like viruses	Escherichia phage phiV10
110337	0.000633333	0.000986952	-1.47899	0.399037	-3.70641	0.00021022	0.00356533	0.0655486	±	0.0152557	0.27312	±	0.052308	Caudovirales	Podoviridae	Epsilon15-like viruses	Escherichia phage phiV10
3774	0.0007	0.00126149	-2.08556	0.597822	-3.48859	0.000485572	0.00653595	0	±	0	0.0371442	±	0.00557054	Caudovirales	Podoviridae	unclassified (derived from Podoviridae)	Actinomyces phage Av-1
29940	0.00116667	0.00132637	-1.13444	0.413538	-2.74327	0.00608315	0.0460581	0.0906756	±	0.0268492	0.282952	±	0.041146	Caudovirales	Podoviridae	unclassified (derived from Podoviridae)	Myxococcus phage Mx8
387923	0.00118	0.00130452	-1.64896	0.459197	-3.59096	0.00032946	0.00473529	0.0142022	±	0.00562391	0.0863058	±	0.0117663	Caudovirales	Podoviridae	VP2-like phages	Vibrio phage VP2
387922	0.00166	0.00108204	-1.67257	0.458446	-3.64835	0.000263925	0.00399658	0.0142022	±	0.00562391	0.0873982	±	0.0111945	Caudovirales	Podoviridae	VP2-like phages	Vibrio phage VP2
387927	0.000713333	0.00112965	-1.42121	0.44667	-3.18178	0.00146371	0.0163319	0.0196646	±	0.00703779	0.0906756	±	0.00703779	Caudovirales	Podoviridae	VP2-like phages	Vibrio phage VP5
387926	0.00136667	0.00125127	-1.61208	0.443047	-3.63862	0.000274101	0.00407786	0.0174794	±	0.00557061	0.0961382	±	0.0066003	Caudovirales	Podoviridae	VP2-like phages	Vibrio phage VP5
28618	0.00139333	0.00106409	-2.10634	0.502465	-4.19201	2.76492e-05	0.000651293	0.0196646	±	0.00890892	0.172612	±	0.044598	Caudovirales	Siphoviridae	Lambda-like viruses	Bacillus phage SPO2
357832	0.000433333	0.000737865	-1.85783	0.499683	-3.71801	0.000200797	0.00347502	0.0098322	±	0.00318509	0.081936	±	0.0194664	Caudovirales	Siphoviridae	SPbeta-like viruses	Bacillus phage SPbeta
29978	0.000266667	0.000562183	-1.772	0.59665	-2.96991	0.00297888	0.0277592	0.0010924	±	0.0010924	0.033867	±	0.00904196	Caudovirales	Siphoviridae	T1-like viruses	Enterobacteria phage RTP
104885	0.00119333	0.00143963	-1.80734	0.599968	-3.0124	0.00259191	0.0258581	0.0010924	±	0.0010924	0.0349596	±	0.00986263	Caudovirales	Siphoviridae	T1-like viruses	Enterobacteria phage RTP
28623	0.000846667	0.00119383	-1.95482	0.578286	-3.38037	0.000723893	0.00876945	0.0010924	±	0.0010924	0.039329	±	0.00583221	Caudovirales	Siphoviridae	unclassified (derived from Siphoviridae)	Bacillus phage TP21-L
204917	0.000833333	0.00124969	-4.65699	0.442946	-10.5137	7.47269e-26	6.33684e-23	0.0327744	±	0.0164779	1.67477	±	0.210806	Caudovirales	Siphoviridae	unclassified (derived from Siphoviridae)	Lactococcus phage 1706
260524	0.00143333	0.00169276	-1.00261	0.369945	-2.71016	0.00672506	0.04959	0.0480692	±	0.0102774	0.143115	±	0.0125042	Caudovirales	Siphoviridae	unclassified (derived from Siphoviridae)	Methanobacterium phage psiM2
268327	0.000666667	0.000888889	-1.76606	0.503976	-3.50426	0.000457884	0.00626266	0.0065546	±	0.00267601	0.0579014	±	0.00218498	Caudovirales	Siphoviridae	unclassified (derived from Siphoviridae)	Mycobacterium phage Bethlehem
268381	0.00018	0.00038239	-1.68713	0.447442	-3.7706	0.000162856	0.00300221	0.0928608	±	0.02911	0.447916	±	0.0899223	Caudovirales	Siphoviridae	unclassified (derived from Siphoviridae)	Mycobacterium phage Pacc40
268397	0.000333333	0.0007698	-1.21368	0.405398	-2.9938	0.00275525	0.0265506	0.098323	±	0.0168362	0.334298	±	0.0782744	Caudovirales	Siphoviridae	unclassified (derived from Siphoviridae)	Mycobacterium phage Ramsey
268403	0.0007	0.000823273	-1.86364	0.584213	-3.18999	0.00142275	0.0160866	0.0120174	±	0.0010924	0.107063	±	0.0575394	Caudovirales	Siphoviridae	unclassified (derived from Siphoviridae)	Mycobacterium phage SkiPole
336222	0.000833333	0.00146776	-2.59843	0.451836	-5.75082	8.88093e-09	5.7931e-07	0.0382366	±	0.0117154	0.409679	±	0.110524	Caudovirales	Siphoviridae	unclassified (derived from Siphoviridae)	Rhodococcus phage ReqiPepy6
336224	0.0011	0.00125757	-3.29074	0.505856	-6.50529	7.75423e-11	1.09593e-08	0.0447914	±	0.00967939	0.863058	±	0.386917	Caudovirales	Siphoviridae	unclassified (derived from Siphoviridae)	Rhodococcus phage ReqiPoco6
360822	0.0013	0.00139177	-1.52334	0.521234	-2.92255	0.00347173	0.0303508	0.0120174	±	0.00557061	0.0721034	±	0.0209715	Caudovirales	Siphoviridae	unclassified (derived from Siphoviridae)	Streptococcus phage Sfi19
394978	0.00133333	0.00129577	-1.3129	0.361415	-3.63268	0.000280497	0.00410106	0.0622714	±	0.0125278	0.229421	±	0.0326832	Caudovirales	Siphoviridae	unclassified (derived from Siphoviridae)	Xanthomonas phage Xop411
342248	0.000533333	0.00074037	-1.41727	0.452805	-3.12997	0.00174823	0.0187658	0.018572	±	0.00923781	0.0873982	±	0.0102192	Caudovirales	unclassified (derived from Caudovirales)	unclassified (derived from Caudovirales)	Salmonella phage ST64B
342197	0.0018	0.0028769	-1.49235	0.477989	-3.12215	0.00179534	0.0190306	0.0120174	±	0.00362338	0.0688262	±	0.0149194	Caudovirales	unclassified (derived from Caudovirales)	unclassified (derived from Caudovirales)	Salmonella phage ST64B
49407	0.0006	0.000798146	-2.28816	0.595434	-3.84284	0.000121621	0.00239848	0	±	0	0.0458842	±	0.010592	unclassified (derived from Viruses)	Caulimoviridae	Badnavirus	Banana streak virus
31425	0.000546667	0.000760637	-2.32876	0.588635	-3.9562	7.61506e-05	0.00165579	0.0010924	±	0.0010924	0.0579014	±	0.0169773	unclassified (derived from Viruses)	Caulimoviridae	Badnavirus	Banana streak virus
45207	0.000946667	0.00132918	-2.53703	0.539953	-4.69862	2.61928e-06	7.91255e-05	0.0032774	±	0.00218498	0.0852132	±	0.017918	unclassified (derived from Viruses)	Caulimoviridae	Badnavirus	Cacao swollen shoot virus
63570	0.00098	0.00138922	-2.55692	0.53369	-4.79103	1.6593e-06	5.21144e-05	0.0054624	±	0.00423123	0.107063	±	0.0273446	unclassified (derived from Viruses)	Caulimoviridae	Badnavirus	Citrus yellow mosaic virus
80926	0.000666667	0.000929622	-1.89185	0.614493	-3.07872	0.00207895	0.0214994	0	±	0	0.0316818	±	0.00870557	unclassified (derived from Viruses)	Caulimoviridae	Badnavirus	Cycad leaf necrosis virus
89079	0.0015	0.00132637	-1.85924	0.497438	-3.73763	0.000185766	0.0033517	0.0076474	±	0.00327743	0.0688262	±	0.00986259	unclassified (derived from Viruses)	Caulimoviridae	Badnavirus	Dioscorea bacilliform virus
98582	0.000433333	0.000737865	-3.73022	0.582743	-6.40115	1.54213e-10	1.63466e-08	0.0010924	±	0.0010924	0.202108	±	0.0660249	unclassified (derived from Viruses)	Caulimoviridae	Badnavirus	Dracaena mottle virus
202150	0.000466667	0.000773001	-2.04938	0.557499	-3.67602	0.000236903	0.00393909	0.002185	±	0.002185	0.050254	±	0.0078018	unclassified (derived from Viruses)	Caulimoviridae	Badnavirus	Kalanchoe top-spotting virus
301059	0.0009	0.000832221	-4.90867	0.572705	-8.57103	1.02561e-17	4.34857e-15	0.0010924	±	0.0010924	0.550609	±	0.173283	unclassified (derived from Viruses)	Caulimoviridae	Badnavirus	Pelargonium vein banding virus
368095	0.000866667	0.00112437	-2.71882	0.506364	-5.36929	7.90452e-08	3.72391e-06	0.0174798	±	0.00401398	0.26001	±	0.0858761	unclassified (derived from Viruses)	Caulimoviridae	Badnavirus	Taro bacilliform virus
360059	0.0005	0.000849837	-3.07476	0.507088	-6.06357	1.33132e-09	1.12896e-07	0.0043698	±	0.00204385	0.143115	±	0.0232008	unclassified (derived from Viruses)	Caulimoviridae	Caulimovirus	Strawberry vein banding virus
337809	0.000926667	0.00075976	-3.55344	0.569653	-6.23791	4.4345e-10	4.17828e-08	0	±	0	0.139837	±	0.0347882	unclassified (derived from Viruses)	Caulimoviridae	Tungrovirus	Rice tungro bacilliform virus
250253	0.000866667	0.00128812	-2.55274	0.607168	-4.20433	2.61853e-05	0.000634432	0	±	0	0.0611788	±	0.0174797	unclassified (derived from Viruses)	Caulimoviridae	unclassified (derived from Caulimoviridae)	Lucky bamboo bacilliform virus
1645	0.0014	0.000886107	-2.18944	0.560087	-3.90911	9.26365e-05	0.00188666	0.002185	±	0.002185	0.0557166	±	0.0113797	unclassified (derived from Viruses)	Iridoviridae	Iridovirus	Acetes erythraeus iridovirus
305997	0.000826667	0.00126264	-2.2871	0.523469	-4.36913	1.24744e-05	0.000330572	0.029497	±	0.021685	0.267657	±	0.038041	unclassified (derived from Viruses)	Microviridae	Bdellomicrovirus	Bdellovibrio phage phiMH2K
33850	0.0008	0.000918937	-2.32593	0.502299	-4.63057	3.6466e-06	0.000103077	0.027312	±	0.0181167	0.256732	±	0.0443431	unclassified (derived from Viruses)	Microviridae	Bdellomicrovirus	Bdellovibrio phage phiMH2K
59984	0.000933333	0.00103994	-2.45881	0.453141	-5.42616	5.75804e-08	2.87224e-06	0.0196646	±	0.0101607	0.206478	±	0.0273339	unclassified (derived from Viruses)	Microviridae	Chlamydiamicrovirus	Chlamydia phage Chp1
59971	0.0012	0.00116746	-2.5217	0.427995	-5.89189	3.81793e-09	2.69801e-07	0.0174796	±	0.00835584	0.194461	±	0.0114058	unclassified (derived from Viruses)	Microviridae	Chlamydiamicrovirus	Chlamydia phage Chp1
59976	0.00146667	0.00144188	-2.65339	0.443274	-5.98588	2.15228e-09	1.65921e-07	0.0142024	±	0.00588324	0.188999	±	0.023596	unclassified (derived from Viruses)	Microviridae	Chlamydiamicrovirus	Chlamydia phage Chp1
59973	0.000666667	0.000929622	-1.29183	0.469813	-2.74968	0.00596539	0.0455734	0.0163872	±	0.007725	0.0721038	±	0.0126228	unclassified (derived from Viruses)	Microviridae	Chlamydiamicrovirus	Chlamydia phage Chp2
59979	0.000666667	0.00129577	-1.19042	0.396906	-2.99924	0.00270651	0.0263807	0.0808432	±	0.0227461	0.269842	±	0.0542567	unclassified (derived from Viruses)	Microviridae	Chlamydiamicrovirus	Chlamydia phage CPAR39
59978	0.000366667	0.000808138	-1.31477	0.394899	-3.32937	0.000870428	0.0103961	0.0742884	±	0.0240346	0.270935	±	0.0407525	unclassified (derived from Viruses)	Microviridae	Chlamydiamicrovirus	Chlamydia phage CPAR39
104828	0.000926667	0.00097345	-2.0102	0.404614	-4.96819	6.75817e-07	2.49171e-05	0.0393292	±	0.0152947	0.256732	±	0.0340689	unclassified (derived from Viruses)	Tectiviridae	Tectivirus	Enterobacteria phage PRD1
104831	0.00121333	0.000747539	-2.01222	0.393013	-5.11997	3.05578e-07	1.23395e-05	0.0404218	±	0.014514	0.262195	±	0.0302657	unclassified (derived from Viruses)	Tectiviridae	Tectivirus	Enterobacteria phage PRD1
104829	0.00136667	0.00192739	-2.21665	0.457997	-4.83987	1.29924e-06	4.23751e-05	0.0349594	±	0.0201886	0.278582	±	0.0389328	unclassified (derived from Viruses)	Tectiviridae	Tectivirus	Enterobacteria phage PRD1
104830	0.000533333	0.00068853	-2.40104	0.476726	-5.03652	4.74073e-07	1.82734e-05	0.0240344	±	0.0146164	0.241438	±	0.0403404	unclassified (derived from Viruses)	Tectiviridae	Tectivirus	Enterobacteria phage PRD1
66624	0.00068	0.001334	-1.68822	0.592671	-2.8485	0.00439256	0.0358162	0.0010924	±	0.0010924	0.0305892	±	0.00613152	unclassified (derived from Viruses)	unclassified (derived from Viruses)	unclassified (derived from Viruses)	Clostridium phage phiSM101
89647	0.000793333	0.000912709	-2.30479	0.558504	-4.12672	3.67969e-05	0.000843345	0.002185	±	0.002185	0.0622714	±	0.0134466	unclassified (derived from Viruses)	unclassified (derived from Viruses)	unclassified (derived from Viruses)	Diplodia scrobiculata RNA virus 1
384278	0.0001	0.000316228	-2.08881	0.601529	-3.47249	0.000515651	0.00683237	0.0021848	±	0.00133791	0.0557164	±	0.0214638	unclassified (derived from Viruses)	unclassified (derived from Viruses)	unclassified (derived from Viruses)	uncultured phage MedDCM-OCT-S01-C29
384290	0.0008	0.000918937	-1.27706	0.432031	-2.95595	0.00311708	0.0284224	0.0185722	±	0.00133816	0.0786584	±	0.00890892	unclassified (derived from Viruses)	unclassified (derived from Viruses)	unclassified (derived from Viruses)	uncultured phage MedDCM-OCT-S04-C348
384308	0.00156667	0.00176418	-1.64494	0.475113	-3.46221	0.000535764	0.00698966	0.0131098	±	0.00506568	0.0819356	±	0.0160188	unclassified (derived from Viruses)	unclassified (derived from Viruses)	unclassified (derived from Viruses)	uncultured phage MedDCM-OCT-S05-C64
384313	0.0007	0.000948683	-2.09216	0.57318	-3.65009	0.000262153	0.00399658	0.0010924	±	0.0010924	0.0436992	±	0.00518208	unclassified (derived from Viruses)	unclassified (derived from Viruses)	unclassified (derived from Viruses)	uncultured phage MedDCM-OCT-S08-C1281
384314	0.0011	0.000930286	-1.31336	0.466776	-2.81369	0.00489769	0.0390217	0.0316818	±	0.0135353	0.125635	±	0.0259103	unclassified (derived from Viruses)	unclassified (derived from Viruses)	unclassified (derived from Viruses)	uncultured phage MedDCM-OCT-S08-C1441
384344	0.0005	0.000906084	-1.45723	0.506774	-2.87551	0.00403376	0.0345518	0.0098324	±	0.00500638	0.0579014	±	0.0122873	unclassified (derived from Viruses)	unclassified (derived from Viruses)	unclassified (derived from Viruses)	uncultured phage MedDCM-OCT-S12-C97
